# Supplementary material for: {2-[(1,3-Benzo­thia­zol-2-yl)meth­oxy]-5-bromo­phen­yl}(phen­yl)methanone
Source: Acta Crystallogr Sect E Struct Rep Online. 2013 May 31;69(Pt 6):o984. doi: 10.1107/S1600536813014086 (PMC3685117; doi:10.1107/S1600536813014086)
Supplement: Supplementary file 1 [file e-69-0o984-sup1.cif]

##############################################################################
#                                                                            #
# This CIF contains the data in a paper accepted for publication in          #
# Acta Crystallographica Section E. It conforms to the requirements of       #
# Notes for Authors for Acta Crystallographica Section E, and has been       #
# peer reviewed under the auspices of the IUCr Commission on Journals.       #
#                                                                            #
# Full details of the Crystallographic Information File format               #
# are given in the paper "The Crystallographic Information File (CIF):       #
# a New Standard Archive File for Crystallography" by S. R. Hall, F. H.      #
# Allen and I. D. Brown [Acta Cryst. (1991), A47, 655-685].                  #
#                                                                            #
# The current version of the core CIF dictionary is obtainable from          #
# ftp://ftp.iucr.org/pub/cif_core.dic.                                       #
#                                                                            #
# Software is freely available for graphical display of the structure(s)     #
# in this CIF. For information consult the CIF software page                 #
# http://www.iucr.org/resources/cif/software.                                #
#                                                                            #
# This file may be used for bona fide research purposes within the           #
# scientific community so long as proper attribution is given to the journal # 
# article from which it was obtained.                                        #
#                                                                            #
##############################################################################
data_global
_audit_creation_method     SHELXL-97
_journal_date_recd_electronic     2013-05-12
_journal_date_accepted     2013-05-21
_journal_name_full     'Acta Crystallographica, Section E'
_journal_year     2013
_journal_volume     69
_journal_issue      6
_journal_page_first     o984
_journal_page_last     o984
_journal_paper_category     QO
_journal_paper_doi     10.1107/S1600536813014086
_journal_coeditor_code     FF2107
loop_
    _publ_contact_author_name
    _publ_contact_author_address
    _publ_contact_author_email
    'Susanta K. Nayak'
;
Equipe Chimie du Solide et Mat\'eriaux, UMR 6226 Institut des Sciences
Universit\'e de Rennes 1, Campus de Beaulieu, Avenue du G\'en\'eral Leclerc,
35042 Rennes Cedex, France
;
 nksusa@gmail.com
    'K. N. Venugopala'
;
Department of Biotechnology and Food Technology,
Durban University of Technology, Durban 4001, South Africa
;
 katharigattav@dut.ac.za
_publ_section_title
;
{2-[(1,3-Benzothiazol-2-yl)methoxy]-5-bromophenyl}(phenyl)methanone
;
loop_
    _publ_author_name
    _publ_author_footnote
    _publ_author_address
    'Venugopala, K. N.' .
;
Department of Biotechnology and Food Technology,
Durban University of Technology, Durban 4001, South Africa
;
    'Nayak, Susanta K.' .
;
Equipe Chimie du Solide et Mat\'eriaux, UMR 6226 Institut des Sciences
Universit\'e de Rennes 1, Campus de Beaulieu, Avenue du G\'en\'eral Leclerc,
35042 Rennes Cedex, France
;
    'Odhav, B' .
;
Department of Biotechnology and Food Technology,
Durban University of Technology, Durban 4001, South Africa
;
_publ_section_synopsis     .
_iucr_refine_instructions_details
;
TITL 5SNEW in P2(1)/n
CELL 0.71073  15.147543   7.650083  15.833911  90.0000 102.1047  90.0000
ZERR    4.00   0.000578   0.000266   0.000575   0.0000   0.0034   0.0000
LATT 1
SYMM -x+1/2, y+1/2,-z+1/2
SFAC C  H  N  O  S  Br
UNIT 84 56 4 8 4 4
OMIT   0.00  52.00
L.S. 8
ACTA
BOND $H
FMAP 2
PLAN 20
SIZE 0.23 0.21 0.18
CONF
HTAB
WGHT  0.040800  0.000000
FVAR  3.634900
TEMP 19
Br1    6   0.478874  0.707199  0.079254 11.000000  0.054560  0.076240 =
           0.076840 -0.002980  0.028190 -0.011620
S1     5  -0.040020  0.332798  0.171479 11.000000  0.052160  0.053320 =
           0.048220 -0.013330  0.009770 -0.006270
O1     4   0.116885  0.416451  0.110240 11.000000  0.045390  0.054770 =
           0.050340 -0.017520  0.011740 -0.014700
N1     3  -0.081025  0.167121  0.026042 11.000000  0.038180  0.043210 =
           0.038320  0.000610  0.000400  0.002100
O2     4   0.274629  0.569137  0.319965 11.000000  0.050000  0.079350 =
           0.043210 -0.000550  0.001430  0.016040
C6     1  -0.152086  0.142330  0.067072 11.000000  0.036460  0.033930 =
           0.042080 -0.000040 -0.001080  0.005200
C15    1   0.220552  0.598329  0.252890 11.000000  0.041240  0.033990 =
           0.039960  0.001130  0.001120 -0.005640
C8     1   0.066449  0.303898  0.046810 11.000000  0.044660  0.039570 =
           0.042170 -0.005530  0.007180 -0.003110
AFIX 23
H8A    2   0.100403  0.198055  0.042255 11.000000 -1.200000
H8B    2   0.053865  0.361360 -0.009040 11.000000 -1.200000
AFIX 0
C16    1   0.129710  0.668320  0.254432 11.000000  0.033270  0.034240 =
           0.035610 -0.005350  0.002100 -0.003660
C21    1   0.080890  0.761843  0.185837 11.000000  0.043540  0.029800 =
           0.044100  0.004070  0.005910 -0.000550
AFIX 43
H21    2   0.103100  0.774976  0.135722 11.000000 -1.200000
AFIX 0
C9     1   0.198177  0.479026  0.099751 11.000000  0.035200  0.039050 =
           0.045230 -0.003350  0.009360  0.002030
C7     1  -0.019023  0.260765  0.073419 11.000000  0.036550  0.037300 =
           0.038180  0.004030  0.003700  0.006860
C14    1   0.249671  0.570788  0.168817 11.000000  0.035820  0.039890 =
           0.034090 -0.001340  0.006020  0.003420
C12    1   0.364995  0.611360  0.087334 11.000000  0.041710  0.038020 =
           0.055060  0.001530  0.014360  0.004520
C4     1  -0.291950  0.022158  0.083237 11.000000  0.040450  0.059440 =
           0.096970  0.008110  0.010190 -0.002100
AFIX 43
H4     2  -0.343163 -0.044515  0.062130 11.000000 -1.200000
AFIX 0
C5     1  -0.228659  0.042651  0.033950 11.000000  0.037810  0.052260 =
           0.065120 -0.003810 -0.001010 -0.003180
AFIX 43
H5     2  -0.236428 -0.008604 -0.020370 11.000000 -1.200000
AFIX 0
C18    1   0.013636  0.722134  0.332850 11.000000  0.047190  0.080600 =
           0.042810 -0.006260  0.019500 -0.001710
AFIX 43
H18    2  -0.009029  0.708801  0.382698 11.000000 -1.200000
AFIX 0
C2     1  -0.206665  0.199399  0.197735 11.000000  0.057850  0.061550 =
           0.063770 -0.002910  0.019730  0.006340
AFIX 43
H2     2  -0.199817  0.251959  0.251682 11.000000 -1.200000
AFIX 0
C20    1  -0.000345  0.835630  0.191212 11.000000  0.052890  0.035650 =
           0.059390  0.000670  0.002260  0.005290
AFIX 43
H20    2  -0.032511  0.899616  0.144899 11.000000 -1.200000
AFIX 0
C1     1  -0.141126  0.220045  0.147826 11.000000  0.044020  0.037400 =
           0.047520  0.005520  0.003720  0.003670
C19    1  -0.034497  0.815771  0.264358 11.000000  0.038830  0.057020 =
           0.071930 -0.011280  0.011190  0.000060
AFIX 43
H19    2  -0.089773  0.865281  0.267559 11.000000 -1.200000
AFIX 0
C11    1   0.315092  0.521223  0.019123 11.000000  0.053480  0.052740 =
           0.044240 -0.002700  0.015660  0.005520
AFIX 43
H11    2   0.336528  0.505822 -0.031279 11.000000 -1.200000
AFIX 0
C17    1   0.094667  0.648512  0.328039 11.000000  0.050830  0.052580 =
           0.037040  0.002940  0.006790  0.000960
AFIX 43
H17    2   0.126553  0.584610  0.374523 11.000000 -1.200000
AFIX 0
C10    1   0.232376  0.453348  0.026133 11.000000  0.049430  0.043190 =
           0.046390 -0.011680  0.005530 -0.002890
AFIX 43
H10    2   0.199016  0.389167 -0.019476 11.000000 -1.200000
AFIX 0
C13    1   0.333297  0.636100  0.162277 11.000000  0.040790  0.041190 =
           0.046980 -0.001680  0.004720 -0.002120
AFIX 43
H13    2   0.368184  0.696690  0.208365 11.000000 -1.200000
AFIX 0
C3     1  -0.281253  0.099494  0.164850 11.000000  0.058880  0.061700 =
           0.093580  0.004910  0.033910  0.005410
AFIX 43
H3     2  -0.325211  0.083013  0.197211 11.000000 -1.200000
AFIX 0
HKLF 4
END
;
data_I
_chemical_name_systematic
;
{2-[(1,3-Benzothiazol-2-yl)methoxy]-5-bromophenyl}(phenyl)methanone
;
_chemical_name_common     ?
_chemical_formula_moiety     'C21 H14 Br N O2 S'
_chemical_formula_sum     'C21 H14 Br N O2 S'
_chemical_formula_structural     ?
_chemical_formula_iupac     'C21 H14 Br N O2 S'
_chemical_formula_weight     424.30
_chemical_melting_point     407(2)
_symmetry_cell_setting     monoclinic
_symmetry_space_group_name_H-M     'P 21/n'
_symmetry_space_group_name_Hall     '-P 2yn'
loop_
    _symmetry_equiv_pos_site_id
    _symmetry_equiv_pos_as_xyz
    1 x,y,z
    2 1/2-x,1/2+y,1/2-z
    3 -x,-y,-z
    4 1/2+x,1/2-y,1/2+z
_cell_length_a     15.1475(6)
_cell_length_b     7.6501(3)
_cell_length_c     15.8339(6)
_cell_angle_alpha     90
_cell_angle_beta     102.105(3)
_cell_angle_gamma     90
_cell_volume     1794.03(12)
_cell_formula_units_Z     4
_cell_measurement_reflns_used     350
_cell_measurement_theta_min     0.98
_cell_measurement_theta_max     27.98
_cell_measurement_temperature     292(2)
_cell_special_details
;
;
_exptl_crystal_description     block
_exptl_crystal_colour     colourless
_exptl_crystal_size_max     0.23
_exptl_crystal_size_mid     0.21
_exptl_crystal_size_min     0.18
_exptl_crystal_size_rad     ?
_exptl_crystal_density_diffrn     1.571
_exptl_crystal_density_meas     ?
_exptl_crystal_density_method     'Not Measured'
_exptl_crystal_F_000     856
_exptl_absorpt_coefficient_mu     2.423
_exptl_absorpt_correction_type     multi-scan
_exptl_absorpt_process_details
;
(CrysAlis PRO; Oxford Diffraction, 2009)
;
_exptl_absorpt_correction_T_min     0.6057
_exptl_absorpt_correction_T_max     0.6696
_exptl_special_details
;
CrysAlisPro (Oxford Diffraction, 2009)
Empirical absorption correction using spherical harmonics,
implemented in SCALE3 ABSPACK scaling algorithm.
;
_diffrn_ambient_temperature     292(2)
_diffrn_radiation_type     'Mo K\a'
_diffrn_radiation_wavelength     0.7107
_diffrn_radiation_source     'Mova (Mo) X-ray Source'
_diffrn_radiation_monochromator     'mirror'
_diffrn_measurement_device_type     'Oxford Diffraction Xcalibur (Eos, Nova)'
_diffrn_measurement_method     '\w scans'
_diffrn_detector_area_resol_mean     16.0839
_diffrn_reflns_number     19116
_diffrn_reflns_av_R_equivalents     0.0880
_diffrn_reflns_av_sigmaI/netI     0.0858
_diffrn_reflns_theta_min     2.63
_diffrn_reflns_theta_max     25.99
_diffrn_reflns_theta_full     25.99
_diffrn_measured_fraction_theta_max     0.999
_diffrn_measured_fraction_theta_full     0.999
_diffrn_reflns_limit_h_min     -18
_diffrn_reflns_limit_h_max     18
_diffrn_reflns_limit_k_min     -9
_diffrn_reflns_limit_k_max     9
_diffrn_reflns_limit_l_min     -19
_diffrn_reflns_limit_l_max     19
_diffrn_reflns_reduction_process
;
;
_refine_special_details
;
Refinement of <i>F</i>^2^ against ALL reflections. The weighted <i>R</i>-factor
<i>wR</i> and goodness of fit <i>S</i> are based on <i>F</i>^2^, conventional
<i>R</i>-factors <i>R</i> are based on <i>F</i>, with <i>F</i> set to zero for
negative <i>F</i>^2^. The threshold expression of <i>F</i>^2^ >
2\s(<i>F</i>^2^) is used only for calculating <i>R</i>-factors(gt) <i>etc</i>.
and is not relevant to the choice of reflections for refinement.
<i>R</i>-factors based on <i>F</i>^2^ are statistically about twice as large
as those based on <i>F</i>, and <i>R</i>- factors based on ALL data will be
even larger.
;
_reflns_number_total     3525
_reflns_number_gt     1971
_reflns_threshold_expression     I>2sigma(I)
_refine_ls_structure_factor_coef     Fsqd
_refine_ls_matrix_type     full
_refine_ls_R_factor_all     0.1196
_refine_ls_R_factor_gt     0.0539
_refine_ls_wR_factor_gt     0.0997
_refine_ls_wR_factor_ref     0.1200
_refine_ls_goodness_of_fit_ref     0.982
_refine_ls_restrained_S_all     0.982
_refine_ls_number_reflns     3525
_refine_ls_number_parameters     235
_refine_ls_number_restraints     0
_refine_ls_hydrogen_treatment     constr
_refine_ls_weighting_scheme     calc
_refine_ls_weighting_details
         'calc w=1/[\s^2^(Fo^2^)+(0.0408P)^2^+0.0000P] where P=(Fo^2^+2Fc^2^)/3'
_atom_sites_solution_hydrogens     geom
_atom_sites_solution_primary     direct
_atom_sites_solution_secondary     difmap
_refine_ls_shift/su_max     0.000
_refine_ls_shift/su_mean     0.000
_refine_diff_density_max     0.335
_refine_diff_density_min     -0.315
_refine_ls_extinction_method     none
_refine_ls_extinction_coef     ?
loop_
    _atom_type_symbol
    _atom_type_description
    _atom_type_scat_dispersion_real
    _atom_type_scat_dispersion_imag
    _atom_type_scat_source
    C C 0.0033 0.0016 ' International Tables Vol C Tables 4.2.6.8 and 6.1.1.4'
    H H 0.0000 0.0000 ' International Tables Vol C Tables 4.2.6.8 and 6.1.1.4'
    Br Br -0.2901 2.4595
                        ' International Tables Vol C Tables 4.2.6.8 and 6.1.1.4'
    N N 0.0061 0.0033 ' International Tables Vol C Tables 4.2.6.8 and 6.1.1.4'
    O O 0.0106 0.0060 ' International Tables Vol C Tables 4.2.6.8 and 6.1.1.4'
    S S 0.1246 0.1234 ' International Tables Vol C Tables 4.2.6.8 and 6.1.1.4'
_computing_data_collection
;
CrysAlis PRO (Oxford Diffraction, 2009)
;
_computing_cell_refinement
;
CrysAlis PRO (Oxford Diffraction, 2009)
;
_computing_data_reduction
;
CrysAlis PRO (Oxford Diffraction, 2009)
;
_computing_structure_solution     'SHELXS97 (Sheldrick, 2008)'
_computing_structure_refinement     'SHELXL97 (Sheldrick, 2008)'
_computing_molecular_graphics
;ORTEP-3 for Windows (Farrugia, 2012) and
Mercury (Macrae <i>et al.</i>, 2008)
;
_computing_publication_material
                                'PLATON (Spek, 2009) and PARST (Nardelli, 1995)'
loop_
    _atom_site_type_symbol
    _atom_site_label
    _atom_site_fract_x
    _atom_site_fract_y
    _atom_site_fract_z
    _atom_site_U_iso_or_equiv
    _atom_site_adp_type
    _atom_site_calc_flag
    _atom_site_refinement_flags
    _atom_site_occupancy
    _atom_site_symmetry_multiplicity
    _atom_site_disorder_assembly
    _atom_site_disorder_group
    Br Br1 0.47887(4) 0.70720(7) 0.07925(3) 0.0671(2) Uani d . 1 1 . .
    S S1 -0.04002(8) 0.33280(15) 0.17148(7) 0.0513(3) Uani d . 1 1 . .
    O O1 0.1169(2) 0.4165(4) 0.11024(17) 0.0499(8) Uani d . 1 1 . .
    N N1 -0.0810(2) 0.1671(4) 0.0260(2) 0.0410(9) Uani d . 1 1 . .
    O O2 0.2746(2) 0.5691(4) 0.31997(18) 0.0587(9) Uani d . 1 1 . .
    C C6 -0.1521(3) 0.1423(5) 0.0671(3) 0.0389(10) Uani d . 1 1 . .
    C C15 0.2206(3) 0.5983(5) 0.2529(3) 0.0395(10) Uani d . 1 1 . .
    C C8 0.0664(3) 0.3039(5) 0.0468(3) 0.0424(11) Uani d . 1 1 . .
    H H8A 0.1004 0.1981 0.0423 0.051 Uiso calc R 1 1 . .
    H H8B 0.0539 0.3614 -0.0090 0.051 Uiso calc R 1 1 . .
    C C16 0.1297(3) 0.6683(5) 0.2544(2) 0.0351(10) Uani d . 1 1 . .
    C C21 0.0809(3) 0.7618(5) 0.1858(3) 0.0396(11) Uani d . 1 1 . .
    H H21 0.1031 0.7750 0.1357 0.048 Uiso calc R 1 1 . .
    C C9 0.1982(3) 0.4790(5) 0.0998(3) 0.0397(10) Uani d . 1 1 . .
    C C7 -0.0190(3) 0.2608(5) 0.0734(2) 0.0379(10) Uani d . 1 1 . .
    C C14 0.2497(3) 0.5708(5) 0.1688(2) 0.0368(10) Uani d . 1 1 . .
    C C12 0.3650(3) 0.6114(5) 0.0873(3) 0.0443(11) Uani d . 1 1 . .
    C C4 -0.2920(3) 0.0222(6) 0.0832(4) 0.0662(14) Uani d . 1 1 . .
    H H4 -0.3432 -0.0445 0.0621 0.079 Uiso calc R 1 1 . .
    C C5 -0.2287(3) 0.0427(6) 0.0339(3) 0.0535(12) Uani d . 1 1 . .
    H H5 -0.2364 -0.0086 -0.0204 0.064 Uiso calc R 1 1 . .
    C C18 0.0136(3) 0.7221(6) 0.3328(3) 0.0554(13) Uani d . 1 1 . .
    H H18 -0.0090 0.7088 0.3827 0.066 Uiso calc R 1 1 . .
    C C2 -0.2067(3) 0.1994(6) 0.1977(3) 0.0600(14) Uani d . 1 1 . .
    H H2 -0.1998 0.2520 0.2517 0.072 Uiso calc R 1 1 . .
    C C20 -0.0003(3) 0.8356(5) 0.1912(3) 0.0507(12) Uani d . 1 1 . .
    H H20 -0.0325 0.8996 0.1449 0.061 Uiso calc R 1 1 . .
    C C1 -0.1411(3) 0.2200(5) 0.1478(3) 0.0438(11) Uani d . 1 1 . .
    C C19 -0.0345(3) 0.8158(6) 0.2644(3) 0.0560(13) Uani d . 1 1 . .
    H H19 -0.0898 0.8653 0.2676 0.067 Uiso calc R 1 1 . .
    C C11 0.3151(3) 0.5212(6) 0.0191(3) 0.0494(12) Uani d . 1 1 . .
    H H11 0.3365 0.5058 -0.0313 0.059 Uiso calc R 1 1 . .
    C C17 0.0947(3) 0.6485(6) 0.3280(3) 0.0472(12) Uani d . 1 1 . .
    H H17 0.1266 0.5846 0.3745 0.057 Uiso calc R 1 1 . .
    C C10 0.2324(3) 0.4533(5) 0.0261(3) 0.0470(12) Uani d . 1 1 . .
    H H10 0.1990 0.3892 -0.0195 0.056 Uiso calc R 1 1 . .
    C C13 0.3333(3) 0.6361(5) 0.1623(3) 0.0436(11) Uani d . 1 1 . .
    H H13 0.3682 0.6967 0.2084 0.052 Uiso calc R 1 1 . .
    C C3 -0.2813(4) 0.0995(7) 0.1649(4) 0.0688(15) Uani d . 1 1 . .
    H H3 -0.3252 0.0830 0.1972 0.083 Uiso calc R 1 1 . .
loop_
    _atom_site_aniso_label
    _atom_site_aniso_U_11
    _atom_site_aniso_U_22
    _atom_site_aniso_U_33
    _atom_site_aniso_U_12
    _atom_site_aniso_U_13
    _atom_site_aniso_U_23
    Br1 0.0546(4) 0.0762(4) 0.0768(4) -0.0116(3) 0.0282(3) -0.0030(3)
    S1 0.0522(8) 0.0533(8) 0.0482(7) -0.0063(6) 0.0098(6) -0.0133(6)
    O1 0.045(2) 0.055(2) 0.0503(19) -0.0147(16) 0.0117(15) -0.0175(15)
    N1 0.038(2) 0.043(2) 0.038(2) 0.0021(18) 0.0004(18) 0.0006(17)
    O2 0.050(2) 0.079(2) 0.0432(19) 0.0160(18) 0.0014(16) -0.0005(17)
    C6 0.036(3) 0.034(2) 0.042(3) 0.005(2) -0.001(2) 0.000(2)
    C15 0.041(3) 0.034(2) 0.040(3) -0.006(2) 0.001(2) 0.001(2)
    C8 0.045(3) 0.040(3) 0.042(3) -0.003(2) 0.007(2) -0.006(2)
    C16 0.033(3) 0.034(2) 0.036(2) -0.004(2) 0.002(2) -0.0054(19)
    C21 0.044(3) 0.030(2) 0.044(3) -0.001(2) 0.006(2) 0.004(2)
    C9 0.035(3) 0.039(3) 0.045(3) 0.002(2) 0.009(2) -0.003(2)
    C7 0.037(3) 0.037(2) 0.038(3) 0.007(2) 0.004(2) 0.004(2)
    C14 0.036(3) 0.040(3) 0.034(2) 0.003(2) 0.0060(19) -0.001(2)
    C12 0.042(3) 0.038(3) 0.055(3) 0.005(2) 0.014(2) 0.002(2)
    C4 0.040(3) 0.059(3) 0.097(4) -0.002(3) 0.010(3) 0.008(3)
    C5 0.038(3) 0.052(3) 0.065(3) -0.003(2) -0.001(2) -0.004(2)
    C18 0.047(3) 0.081(4) 0.043(3) -0.002(3) 0.019(2) -0.006(3)
    C2 0.058(4) 0.062(3) 0.064(3) 0.006(3) 0.020(3) -0.003(3)
    C20 0.053(3) 0.036(3) 0.059(3) 0.005(2) 0.002(3) 0.001(2)
    C1 0.044(3) 0.037(3) 0.048(3) 0.004(2) 0.004(2) 0.006(2)
    C19 0.039(3) 0.057(3) 0.072(4) 0.000(3) 0.011(3) -0.011(3)
    C11 0.053(3) 0.053(3) 0.044(3) 0.006(3) 0.016(2) -0.003(2)
    C17 0.051(3) 0.053(3) 0.037(3) 0.001(2) 0.007(2) 0.003(2)
    C10 0.049(3) 0.043(3) 0.046(3) -0.003(2) 0.006(2) -0.012(2)
    C13 0.041(3) 0.041(3) 0.047(3) -0.002(2) 0.005(2) -0.002(2)
    C3 0.059(4) 0.062(4) 0.094(4) 0.005(3) 0.034(3) 0.005(3)
_geom_special_details
;
All s.u.'s (except the s.u. in the dihedral angle between two l.s. planes) are
estimated using the full covariance matrix. The cell s.u.'s are taken into
account individually in the estimation of s.u.'s in distances, angles and
torsion angles; correlations between s.u.'s in cell parameters are only used
when they are defined by crystal symmetry. An approximate (isotropic)
treatment of cell s.u.'s is used for estimating s.u.'s involving l.s. planes.
;
loop_
    _geom_bond_atom_site_label_1
    _geom_bond_atom_site_label_2
    _geom_bond_site_symmetry_2
    _geom_bond_distance
    _geom_bond_publ_flag
    Br1 C12 . 1.903(4) ?
    S1 C1 . 1.729(5) ?
    S1 C7 . 1.739(4) ?
    O1 C9 . 1.363(4) ?
    O1 C8 . 1.418(4) ?
    N1 C7 . 1.289(5) ?
    N1 C6 . 1.382(5) ?
    O2 C15 . 1.218(4) ?
    C6 C1 . 1.388(6) ?
    C6 C5 . 1.395(5) ?
    C15 C16 . 1.482(5) ?
    C15 C14 . 1.502(5) ?
    C8 C7 . 1.480(5) ?
    C8 H8A . 0.9700 ?
    C8 H8B . 0.9700 ?
    C16 C21 . 1.379(5) ?
    C16 C17 . 1.387(5) ?
    C21 C20 . 1.373(6) ?
    C21 H21 . 0.9300 ?
    C9 C10 . 1.385(5) ?
    C9 C14 . 1.393(5) ?
    C14 C13 . 1.386(5) ?
    C12 C11 . 1.368(6) ?
    C12 C13 . 1.383(5) ?
    C4 C5 . 1.366(6) ?
    C4 C3 . 1.399(6) ?
    C4 H4 . 0.9300 ?
    C5 H5 . 0.9300 ?
    C18 C17 . 1.367(6) ?
    C18 C19 . 1.374(6) ?
    C18 H18 . 0.9300 ?
    C2 C3 . 1.373(6) ?
    C2 C1 . 1.401(6) ?
    C2 H2 . 0.9300 ?
    C20 C19 . 1.372(6) ?
    C20 H20 . 0.9300 ?
    C19 H19 . 0.9300 ?
    C11 C10 . 1.382(5) ?
    C11 H11 . 0.9300 ?
    C17 H17 . 0.9300 ?
    C10 H10 . 0.9300 ?
    C13 H13 . 0.9300 ?
    C3 H3 . 0.9300 ?
loop_
    _geom_angle_atom_site_label_1
    _geom_angle_atom_site_label_2
    _geom_angle_atom_site_label_3
    _geom_angle_site_symmetry_1
    _geom_angle_site_symmetry_3
    _geom_angle
    _geom_angle_publ_flag
    C1 S1 C7 . . 88.2(2) ?
    C9 O1 C8 . . 119.5(3) ?
    C7 N1 C6 . . 110.3(3) ?
    N1 C6 C1 . . 114.8(4) ?
    N1 C6 C5 . . 124.5(4) ?
    C1 C6 C5 . . 120.6(4) ?
    O2 C15 C16 . . 120.6(4) ?
    O2 C15 C14 . . 118.6(4) ?
    C16 C15 C14 . . 120.8(4) ?
    O1 C8 C7 . . 107.9(3) ?
    O1 C8 H8A . . 110.1 ?
    C7 C8 H8A . . 110.1 ?
    O1 C8 H8B . . 110.1 ?
    C7 C8 H8B . . 110.1 ?
    H8A C8 H8B . . 108.4 ?
    C21 C16 C17 . . 118.8(4) ?
    C21 C16 C15 . . 121.4(4) ?
    C17 C16 C15 . . 119.7(4) ?
    C20 C21 C16 . . 120.3(4) ?
    C20 C21 H21 . . 119.9 ?
    C16 C21 H21 . . 119.9 ?
    O1 C9 C10 . . 124.0(4) ?
    O1 C9 C14 . . 116.9(4) ?
    C10 C9 C14 . . 119.0(4) ?
    N1 C7 C8 . . 122.1(4) ?
    N1 C7 S1 . . 116.6(3) ?
    C8 C7 S1 . . 121.2(3) ?
    C13 C14 C9 . . 119.6(4) ?
    C13 C14 C15 . . 117.3(4) ?
    C9 C14 C15 . . 123.1(4) ?
    C11 C12 C13 . . 120.8(4) ?
    C11 C12 Br1 . . 120.0(3) ?
    C13 C12 Br1 . . 119.2(3) ?
    C5 C4 C3 . . 121.3(5) ?
    C5 C4 H4 . . 119.3 ?
    C3 C4 H4 . . 119.3 ?
    C4 C5 C6 . . 118.4(5) ?
    C4 C5 H5 . . 120.8 ?
    C6 C5 H5 . . 120.8 ?
    C17 C18 C19 . . 120.3(4) ?
    C17 C18 H18 . . 119.8 ?
    C19 C18 H18 . . 119.8 ?
    C3 C2 C1 . . 118.2(5) ?
    C3 C2 H2 . . 120.9 ?
    C1 C2 H2 . . 120.9 ?
    C19 C20 C21 . . 120.6(4) ?
    C19 C20 H20 . . 119.7 ?
    C21 C20 H20 . . 119.7 ?
    C6 C1 C2 . . 120.6(4) ?
    C6 C1 S1 . . 110.0(3) ?
    C2 C1 S1 . . 129.4(4) ?
    C20 C19 C18 . . 119.5(5) ?
    C20 C19 H19 . . 120.3 ?
    C18 C19 H19 . . 120.3 ?
    C12 C11 C10 . . 119.1(4) ?
    C12 C11 H11 . . 120.5 ?
    C10 C11 H11 . . 120.5 ?
    C18 C17 C16 . . 120.5(4) ?
    C18 C17 H17 . . 119.7 ?
    C16 C17 H17 . . 119.7 ?
    C11 C10 C9 . . 121.3(4) ?
    C11 C10 H10 . . 119.3 ?
    C9 C10 H10 . . 119.3 ?
    C12 C13 C14 . . 120.1(4) ?
    C12 C13 H13 . . 119.9 ?
    C14 C13 H13 . . 119.9 ?
    C2 C3 C4 . . 120.8(5) ?
    C2 C3 H3 . . 119.6 ?
    C4 C3 H3 . . 119.6 ?
loop_
    _geom_torsion_atom_site_label_1
    _geom_torsion_atom_site_label_2
    _geom_torsion_atom_site_label_3
    _geom_torsion_atom_site_label_4
    _geom_torsion_site_symmetry_1
    _geom_torsion_site_symmetry_2
    _geom_torsion_site_symmetry_3
    _geom_torsion_site_symmetry_4
    _geom_torsion
    _geom_torsion_publ_flag
    C7 N1 C6 C1 . . . . -0.4(5) ?
    C7 N1 C6 C5 . . . . -178.1(4) ?
    C9 O1 C8 C7 . . . . -178.5(3) ?
    O2 C15 C16 C21 . . . . 155.4(4) ?
    C14 C15 C16 C21 . . . . -21.3(6) ?
    O2 C15 C16 C17 . . . . -20.9(6) ?
    C14 C15 C16 C17 . . . . 162.4(4) ?
    C17 C16 C21 C20 . . . . 0.9(6) ?
    C15 C16 C21 C20 . . . . -175.5(4) ?
    C8 O1 C9 C10 . . . . 6.4(6) ?
    C8 O1 C9 C14 . . . . -172.2(4) ?
    C6 N1 C7 C8 . . . . 178.2(4) ?
    C6 N1 C7 S1 . . . . -1.2(4) ?
    O1 C8 C7 N1 . . . . 176.5(4) ?
    O1 C8 C7 S1 . . . . -4.2(5) ?
    C1 S1 C7 N1 . . . . 1.8(3) ?
    C1 S1 C7 C8 . . . . -177.5(3) ?
    O1 C9 C14 C13 . . . . 179.4(4) ?
    C10 C9 C14 C13 . . . . 0.7(6) ?
    O1 C9 C14 C15 . . . . 1.6(6) ?
    C10 C9 C14 C15 . . . . -177.1(4) ?
    O2 C15 C14 C13 . . . . -45.6(5) ?
    C16 C15 C14 C13 . . . . 131.2(4) ?
    O2 C15 C14 C9 . . . . 132.2(4) ?
    C16 C15 C14 C9 . . . . -50.9(6) ?
    C3 C4 C5 C6 . . . . 0.4(7) ?
    N1 C6 C5 C4 . . . . 176.9(4) ?
    C1 C6 C5 C4 . . . . -0.6(6) ?
    C16 C21 C20 C19 . . . . -0.7(6) ?
    N1 C6 C1 C2 . . . . -177.6(4) ?
    C5 C6 C1 C2 . . . . 0.2(6) ?
    N1 C6 C1 S1 . . . . 1.8(4) ?
    C5 C6 C1 S1 . . . . 179.5(3) ?
    C3 C2 C1 C6 . . . . 0.5(7) ?
    C3 C2 C1 S1 . . . . -178.7(4) ?
    C7 S1 C1 C6 . . . . -1.9(3) ?
    C7 S1 C1 C2 . . . . 177.4(4) ?
    C21 C20 C19 C18 . . . . 0.5(7) ?
    C17 C18 C19 C20 . . . . -0.4(7) ?
    C13 C12 C11 C10 . . . . -0.5(6) ?
    Br1 C12 C11 C10 . . . . -179.7(3) ?
    C19 C18 C17 C16 . . . . 0.5(7) ?
    C21 C16 C17 C18 . . . . -0.7(6) ?
    C15 C16 C17 C18 . . . . 175.7(4) ?
    C12 C11 C10 C9 . . . . 1.8(6) ?
    O1 C9 C10 C11 . . . . 179.5(4) ?
    C14 C9 C10 C11 . . . . -1.9(6) ?
    C11 C12 C13 C14 . . . . -0.6(6) ?
    Br1 C12 C13 C14 . . . . 178.6(3) ?
    C9 C14 C13 C12 . . . . 0.5(6) ?
    C15 C14 C13 C12 . . . . 178.4(4) ?
    C1 C2 C3 C4 . . . . -0.7(7) ?
    C5 C4 C3 C2 . . . . 0.3(8) ?
loop_
    _geom_hbond_atom_site_label_D
    _geom_hbond_atom_site_label_H
    _geom_hbond_atom_site_label_A
    _geom_hbond_site_symmetry_A
    _geom_hbond_distance_DH
    _geom_hbond_distance_HA
    _geom_hbond_distance_DA
    _geom_hbond_angle_DHA
    _geom_hbond_publ_flag
    C21 H21 N1 3_565 0.93 2.55 3.398(6) 152 yes
    C5 H5 O2 4_454 0.93 2.61 3.505(6) 161 yes
    C20 H20 Cg1 1_565 0.93 2.68 3.459(4) 142 yes
