# Supplementary material for: {2-[(1,3-Benzo­thia­zol-2-yl)meth­oxy]-5-bromo­phen­yl}(phen­yl)methanone
Source: Acta Crystallogr Sect E Struct Rep Online. 2013 May 31;69(Pt 6):o984. doi: 10.1107/S1600536813014086 (PMC3685117; doi:10.1107/S1600536813014086)
Supplement: Supplementary file 2 [file e-69-0o984-Isup2.hkl]

#
# h,k,l, Fc-squared, Fo-squared, sigma(Fo-squared) and status flag
#
data_I
_shelx_title ' 5SNEW in P2(1)/n'
_shelx_refln_list_code          4
_shelx_F_calc_maximum      266.28
_exptl_crystal_F_000       856.00
_reflns_d_resolution_high  0.8109
 
loop_
 _symmetry_equiv_pos_as_xyz
 'x, y, z'
 '-x+1/2, y+1/2, -z+1/2'
 '-x, -y, -z'
 'x-1/2, -y-1/2, z-1/2'
 
_cell_length_a    15.1475
_cell_length_b     7.6501
_cell_length_c    15.8339
_cell_angle_alpha  90.000
_cell_angle_beta  102.105
_cell_angle_gamma  90.000
 
_shelx_F_squared_multiplier     1.000
 
loop_
 _refln_index_h
 _refln_index_k
 _refln_index_l
 _refln_F_squared_calc
 _refln_F_squared_meas
 _refln_F_squared_sigma
 _refln_observed_status
   2   0   0     6946.19     6237.74     80.22 o
   4   0   0    25905.49    24339.88    224.94 o
   6   0   0     2394.08     2303.26     79.59 o
   8   0   0     2849.31     3153.20    133.18 o
  10   0   0       99.98      105.34     35.56 o
  12   0   0      438.34      497.08    165.19 o
  14   0   0        1.58       37.44    100.99 o
  16   0   0      391.93      638.00    161.32 o
  18   0   0      216.58      111.81     77.25 o
   1   1   0      169.44      211.75      9.77 o
   2   1   0     1189.31     1183.85     31.56 o
   3   1   0      420.05      363.58     20.76 o
   4   1   0       37.62       26.82      7.14 o
   5   1   0      712.02      736.94     37.94 o
   6   1   0     2033.32     2094.70     60.21 o
   7   1   0     1680.28     1835.83     75.61 o
   8   1   0     1996.39     1928.02     79.93 o
   9   1   0       89.65      123.36     28.23 o
  10   1   0     1513.67     1562.46     89.07 o
  11   1   0      192.91      169.97     42.03 o
  12   1   0     1091.86     1086.45     97.54 o
  13   1   0      453.07      497.28     80.47 o
  14   1   0      298.80      393.43     75.68 o
  15   1   0       21.29        7.52     39.09 o
  16   1   0       26.86       41.13     50.29 o
  17   1   0        0.18        0.00     64.38 o
  18   1   0      153.22      141.16     56.35 o
   0   2   0    18092.44    18655.89    153.05 o
   1   2   0      463.98      474.91     18.55 o
   2   2   0    70904.08    72970.70    244.89 o
   3   2   0     1362.62     1287.39     33.05 o
   4   2   0     1719.99     1478.55     42.53 o
   5   2   0     2559.75     2547.74     75.96 o
   6   2   0     4966.53     5047.81    166.74 o
   7   2   0     2846.63     2731.28    111.23 o
   8   2   0      425.04      399.34     54.79 o
   9   2   0     3782.85     4012.83    146.97 o
  10   2   0        1.47        8.35     23.59 o
  11   2   0      869.84      928.42     75.82 o
  12   2   0        3.12       38.78     18.53 o
  13   2   0      507.50      472.11     73.49 o
  14   2   0       17.13       23.04     35.34 o
  15   2   0        5.45        0.00     52.57 o
  16   2   0      164.71      182.26     55.75 o
  17   2   0        4.49        0.00     59.73 o
   1   3   0     2946.03     3105.13     55.90 o
   2   3   0     2176.00     2413.82     54.84 o
   3   3   0      177.74      165.61     15.36 o
   4   3   0     2620.50     2735.58     71.41 o
   5   3   0     2600.25     2645.41     91.53 o
   6   3   0      760.78      675.42     52.10 o
   7   3   0     1362.17     1387.92     83.79 o
   8   3   0     1534.46     1564.55     95.55 o
   9   3   0      540.15      553.75     53.81 o
  10   3   0      100.18      128.51     27.14 o
  11   3   0      556.03      537.36     68.34 o
  12   3   0      214.49      225.42     49.13 o
  13   3   0      203.98      267.45     88.12 o
  14   3   0      169.43      220.34     66.06 o
  15   3   0       26.73       95.32     48.48 o
  16   3   0        1.53       39.57    118.11 o
  17   3   0      135.88      193.62     93.06 o
   0   4   0       81.89      110.32     23.57 o
   1   4   0       32.06       38.72     11.33 o
   2   4   0      404.33      374.60     30.12 o
   3   4   0     1735.03     1954.13     70.05 o
   4   4   0     2114.03     2060.03     68.76 o
   5   4   0     1552.57     1582.31     86.20 o
   6   4   0      267.50      398.57     52.07 o
   7   4   0     2445.22     2281.94    102.13 o
   8   4   0       19.42       30.63     14.03 o
   9   4   0     2492.23     2580.35    124.73 o
  10   4   0      285.62      249.88     49.75 o
  11   4   0     2715.10     2734.73    165.06 o
  12   4   0        0.28       37.08     81.27 o
  13   4   0      476.10      481.29     92.61 o
  14   4   0       13.52        0.00     42.52 o
  15   4   0       27.69       44.35     49.78 o
  16   4   0        2.03       15.33     54.60 o
   1   5   0     1691.94     1791.64     71.44 o
   2   5   0      726.36      763.37     53.23 o
   3   5   0      672.59      642.19     47.66 o
   4   5   0      122.64      121.42     23.22 o
   5   5   0      701.81      775.80     60.95 o
   6   5   0      385.91      463.42     54.72 o
   7   5   0      201.10      162.12     36.76 o
   8   5   0        6.06       24.17     26.34 o
   9   5   0      486.59      452.60     75.84 o
  10   5   0      131.87      148.48     43.96 o
  11   5   0       45.87       93.68     39.33 o
  12   5   0        9.55       28.54     30.31 o
  13   5   0        3.34        0.00     43.05 o
  14   5   0       25.82       13.48     92.33 o
  15   5   0       34.86       42.61     68.82 o
   0   6   0      358.20      421.34     74.64 o
   1   6   0      270.99      237.68     35.39 o
   2   6   0      714.55      765.61     62.63 o
   3   6   0      130.93       95.95     21.22 o
   4   6   0        2.20        0.00     20.31 o
   5   6   0      292.52      395.32     57.34 o
   6   6   0      245.04      385.85     61.63 o
   7   6   0      656.64      742.16     82.86 o
   8   6   0      200.81      224.04     51.28 o
   9   6   0      857.50      902.68    111.22 o
  10   6   0        1.50        0.00     54.56 o
  11   6   0      293.49      419.24    106.56 o
  12   6   0        5.20       28.82     65.41 o
  13   6   0      447.69      293.81    226.20 o
  14   6   0        0.15        0.00     77.36 o
   1   7   0      341.62      383.51     47.81 o
   2   7   0       33.04       13.09     28.46 o
   3   7   0      329.42      262.54     62.49 o
   4   7   0       27.93       32.78     32.78 o
   5   7   0      129.51      141.61     43.67 o
   6   7   0      117.89       45.73     39.23 o
   7   7   0        3.32       44.69     50.04 o
   8   7   0       17.54        0.00     39.01 o
   9   7   0       11.56      107.49     60.71 o
  10   7   0       15.06        0.00     83.12 o
  11   7   0       50.76      149.45     67.80 o
  12   7   0       46.09       73.17     73.69 o
   0   8   0      170.15      191.84     68.05 o
   1   8   0        7.69        0.00     43.38 o
   2   8   0      107.52       59.97     47.54 o
   3   8   0      146.24      143.27     61.02 o
   4   8   0      286.30      264.03     75.88 o
   5   8   0       83.75      132.65     53.27 o
   6   8   0       18.32        0.00     63.41 o
   7   8   0        9.91       46.51     70.97 o
   8   8   0       67.48      141.57     58.88 o
   9   8   0       25.56        0.00     63.75 o
   1   9   0      101.06       58.35     45.52 o
   2   9   0       28.54        0.00     50.21 o
   3   9   0        0.61      115.79     63.06 o
   4   9   0      188.05       53.20     72.95 o
   5   9   0       22.24       65.30     47.52 o
 -17   0   1      711.69      925.57    189.45 o
 -15   0   1      246.99      258.77    133.95 o
 -13   0   1     1596.19     1675.38    299.62 o
 -11   0   1      150.54      141.18     57.49 o
  -9   0   1        3.10        1.74     17.40 o
  -7   0   1    16406.62    17698.62    347.43 o
  -5   0   1     8372.08     8319.13    161.08 o
  -3   0   1     3385.87     3241.50     63.95 o
   3   0   1     6384.49     6004.77     91.58 o
   5   0   1     5538.75     5526.01    111.25 o
   7   0   1      642.94      569.78     44.11 o
   9   0   1      441.65      387.72     50.21 o
  11   0   1     1066.78     1191.40    133.51 o
  13   0   1       59.76      121.92     68.99 o
  15   0   1       39.52       19.97     90.08 o
  17   0   1       53.77       39.86     65.55 o
 -18   1   1       18.19        0.00     66.63 o
 -17   1   1       14.51        0.00     84.30 o
 -16   1   1      132.91      131.17     53.16 o
 -15   1   1      301.24      334.06     90.50 o
 -14   1   1      459.86      413.95     94.61 o
 -13   1   1      312.71      416.99     75.66 o
 -12   1   1       12.65       18.14     29.71 o
 -11   1   1      337.91      322.82     45.21 o
 -10   1   1       59.03       47.55     21.97 o
  -9   1   1     2520.95     2564.17    108.38 o
  -8   1   1      176.72      210.58     36.21 o
  -7   1   1     9775.32    10118.41    188.93 o
  -6   1   1       50.06       39.49     11.22 o
  -5   1   1     9928.37     9623.11    130.20 o
  -4   1   1       66.23       48.46      8.85 o
  -3   1   1     4201.98     4056.37     64.86 o
  -2   1   1     2223.20     2164.55     49.71 o
  -1   1   1    14009.36    14160.91     88.33 o
   0   1   1     3200.29     3295.73     39.04 o
   1   1   1      113.31      111.50      8.71 o
   2   1   1      333.25      304.36     15.91 o
   3   1   1     2322.36     2438.40     56.64 o
   4   1   1        6.83       10.83      6.02 o
   5   1   1        2.16        9.71      6.51 o
   6   1   1     4349.61     4299.22     84.44 o
   7   1   1     2735.33     2631.66     79.97 o
   8   1   1      564.04      525.06     44.96 o
   9   1   1     5855.04     6130.59    163.55 o
  10   1   1       13.83       19.62     13.53 o
  11   1   1     2759.58     2731.92    121.70 o
  12   1   1       33.01       35.35     29.75 o
  13   1   1     1637.74     1701.05    128.19 o
  14   1   1       88.26      165.69     50.55 o
  15   1   1     1078.70     1146.37    154.31 o
  16   1   1       52.96       68.75     42.31 o
  17   1   1      229.94      143.85     62.84 o
 -18   2   1       69.63       34.45     45.46 o
 -17   2   1       79.50      140.01    112.13 o
 -16   2   1       73.95       36.30     37.23 o
 -15   2   1      818.16      784.94    111.26 o
 -14   2   1     1077.34     1094.73    108.22 o
 -13   2   1      339.23      253.21     60.05 o
 -12   2   1      444.17      368.15     71.09 o
 -11   2   1      194.74      197.27     32.11 o
 -10   2   1      561.55      537.85     53.03 o
  -9   2   1     1340.42     1383.65     81.11 o
  -8   2   1     1732.07     1690.85     79.78 o
  -7   2   1      426.90      327.50     25.19 o
  -6   2   1       84.22      108.55     20.31 o
  -5   2   1     3216.23     3253.62     81.10 o
  -4   2   1      160.30      133.00     13.98 o
  -3   2   1      656.57      654.73     29.69 o
  -2   2   1       34.58       43.37      7.14 o
  -1   2   1     4250.21     4227.16     52.30 o
   0   2   1     7182.20     7717.26     79.26 o
   1   2   1      128.06      168.69     11.76 o
   2   2   1    35520.21    37320.87    181.66 o
   3   2   1    10952.28    11323.60    110.92 o
   4   2   1      105.66      105.67     13.99 o
   5   2   1     2694.92     2639.61     85.59 o
   6   2   1      101.04      105.03     19.84 o
   7   2   1     1133.15     1097.73     59.89 o
   8   2   1       91.86      113.16     26.66 o
   9   2   1     1102.71     1279.79    101.59 o
  10   2   1        4.04        1.76     22.58 o
  11   2   1       10.17       24.33     25.49 o
  12   2   1       11.63        9.87     19.43 o
  13   2   1       95.57       29.54     56.73 o
  14   2   1        2.66        0.00     33.35 o
  15   2   1        5.39        0.00     30.60 o
  16   2   1      216.76      221.96     63.69 o
  17   2   1       52.51      116.58     54.35 o
 -17   3   1        2.07       59.11     62.97 o
 -16   3   1        3.03       30.64     63.80 o
 -15   3   1       79.34      146.02     68.00 o
 -14   3   1      142.33      156.63     54.18 o
 -13   3   1      236.68      308.34     73.58 o
 -12   3   1      719.43      753.45    126.72 o
 -11   3   1      982.03      999.45     73.59 o
 -10   3   1      279.15      287.74     40.17 o
  -9   3   1     1283.09     1379.78     80.50 o
  -8   3   1      262.18      254.57     35.80 o
  -7   3   1      720.65      563.19     38.52 o
  -6   3   1       76.24      101.77     16.15 o
  -5   3   1     4374.83     4632.38    121.21 o
  -4   3   1     1400.97     1481.62     68.87 o
  -3   3   1     3345.47     3366.94     79.61 o
  -2   3   1     5740.37     5982.25     91.26 o
  -1   3   1      389.09      397.81     19.65 o
   0   3   1     1487.60     1424.09     38.24 o
   1   3   1       13.60        9.64      5.26 o
   2   3   1     3391.80     3505.71     76.26 o
   3   3   1      210.21      215.07     17.90 o
   4   3   1     7172.09     7246.18    107.79 o
   5   3   1        1.95       13.85     15.16 o
   6   3   1     3769.34     3770.70    145.66 o
   7   3   1      341.35      389.75     48.65 o
   8   3   1     2377.35     2428.03    126.60 o
   9   3   1      503.18      443.98     50.27 o
  10   3   1        8.09       12.33     26.00 o
  11   3   1     1330.49     1284.38    107.79 o
  12   3   1        2.56        0.00     25.75 o
  13   3   1      397.62      358.36     65.03 o
  14   3   1        0.45       38.27     28.24 o
  15   3   1      109.84      149.81     84.19 o
  16   3   1       64.37       27.90     47.38 o
  17   3   1      136.46      164.49     72.39 o
 -16   4   1      484.39      647.95    159.67 o
 -15   4   1       36.90       27.93    242.30 o
 -14   4   1      498.78      517.66    131.09 o
 -13   4   1      286.87      326.72     87.35 o
 -12   4   1      325.05      351.73    125.82 o
 -11   4   1       13.81       56.76     25.87 o
 -10   4   1      837.15      754.92    100.27 o
  -9   4   1      106.12       57.72     31.65 o
  -8   4   1     1372.05     1322.47    101.36 o
  -7   4   1      177.02      154.05     35.10 o
  -6   4   1     2659.39     2696.00    114.95 o
  -5   4   1      263.98      255.72     36.71 o
  -4   4   1       37.01       48.28     13.60 o
  -3   4   1      125.29       86.28     12.52 o
  -2   4   1      962.20     1046.26     52.17 o
  -1   4   1     2003.73     2183.74     69.15 o
   0   4   1       27.81       30.52     10.33 o
   1   4   1      180.72      157.67     17.18 o
   2   4   1        3.75        3.69      9.83 o
   3   4   1     1812.46     1844.43     65.45 o
   4   4   1     3926.95     3992.99    101.23 o
   5   4   1     2501.02     2566.46     94.60 o
   6   4   1        9.66        9.14     15.51 o
   7   4   1      928.41     1012.79     76.59 o
   8   4   1       23.09        0.00     20.07 o
   9   4   1       18.50       20.70     18.83 o
  10   4   1      120.97       72.68     28.63 o
  11   4   1        4.93       41.51     33.08 o
  12   4   1       62.44       74.00     29.22 o
  13   4   1        3.01       47.82     47.41 o
  14   4   1       98.24       23.69     31.84 o
  15   4   1       18.42       11.39     73.21 o
  16   4   1      167.73      166.32    175.95 o
 -15   5   1       16.48       39.54     52.75 o
 -14   5   1      192.33      280.88     86.48 o
 -13   5   1       21.09        3.36     83.07 o
 -12   5   1      160.32       59.73     38.17 o
 -11   5   1       83.67      104.89     56.35 o
 -10   5   1       19.50       25.02     38.17 o
  -9   5   1      521.52      408.40    120.63 o
  -8   5   1      202.84      181.69     48.99 o
  -7   5   1      151.00       91.73     29.66 o
  -6   5   1      206.02      219.70     40.22 o
  -5   5   1      115.14       94.85     19.66 o
  -4   5   1      488.53      485.18     48.89 o
  -3   5   1       98.24      107.89     18.50 o
  -2   5   1     1868.03     1941.50     80.06 o
  -1   5   1       54.78       50.02     15.08 o
   0   5   1     1304.52     1403.44     66.84 o
   1   5   1       43.88       40.09     12.24 o
   2   5   1     1561.49     1600.27     70.40 o
   3   5   1        0.67        3.56     11.81 o
   4   5   1     4760.03     4999.04    128.76 o
   5   5   1       45.74       19.47     25.74 o
   6   5   1     1421.58     1373.21     87.69 o
   7   5   1        6.84        0.00     21.77 o
   8   5   1       89.82      115.57     41.51 o
   9   5   1      280.31      240.89     59.62 o
  10   5   1      223.70      212.63     55.95 o
  11   5   1       52.69       25.19     32.95 o
  12   5   1      120.16      160.60     66.40 o
  13   5   1       21.71       43.64     75.97 o
  14   5   1        3.68       81.26    106.59 o
  15   5   1        0.84        0.00     63.31 o
 -14   6   1       57.47       45.36     39.97 o
 -13   6   1        1.07        0.00     50.71 o
 -12   6   1       70.82       53.71     43.95 o
 -11   6   1       64.50       43.00     53.89 o
 -10   6   1      272.66      257.11     77.90 o
  -9   6   1      412.13      489.98    105.83 o
  -8   6   1      375.06      325.10     77.38 o
  -7   6   1      161.50      227.16     47.05 o
  -6   6   1     1405.26     1495.76    109.62 o
  -5   6   1      844.53      925.47     85.30 o
  -4   6   1      995.39      991.13     84.71 o
  -3   6   1        0.14       12.49     16.19 o
  -2   6   1      405.61      388.88     41.13 o
  -1   6   1       43.91       42.03     19.22 o
   0   6   1       74.66       44.47     17.51 o
   1   6   1      337.97      370.71     41.76 o
   2   6   1        2.14        1.65     19.39 o
   3   6   1      120.09      159.23     27.58 o
   4   6   1       13.34        6.93     15.77 o
   5   6   1      555.61      661.15     69.64 o
   6   6   1      400.26      346.75     58.76 o
   7   6   1        0.54        0.00     20.63 o
   8   6   1       16.98       13.87     25.92 o
   9   6   1       10.93       13.80     29.67 o
  10   6   1      171.07      172.17     42.68 o
  11   6   1       42.32       52.67     45.01 o
  12   6   1      103.09      135.88     39.76 o
  13   6   1        0.71       19.68     56.66 o
 -12   7   1        1.08      101.85     59.79 o
 -11   7   1       11.99       10.32     45.09 o
 -10   7   1        1.10        0.00     45.34 o
  -9   7   1        0.75       74.88     61.46 o
  -8   7   1      149.17      119.67     49.87 o
  -7   7   1      128.72      151.22     50.26 o
  -6   7   1        6.34       47.45     40.31 o
  -5   7   1      166.09      193.58     43.63 o
  -4   7   1       54.70       62.37     37.90 o
  -3   7   1       66.48       63.61     29.39 o
  -2   7   1      444.31      467.69     73.77 o
  -1   7   1       32.47        0.00     21.50 o
   0   7   1      421.49      454.33     51.23 o
   1   7   1       48.08       65.64     20.87 o
   2   7   1      345.02      352.77     54.63 o
   3   7   1       23.96        0.00     25.49 o
   4   7   1      253.18      242.21     47.73 o
   5   7   1       19.21        0.00     29.89 o
   6   7   1       21.26        1.55     43.67 o
   7   7   1      397.24      284.89     70.80 o
   8   7   1       80.11       19.48     69.62 o
   9   7   1        0.91        8.87     52.62 o
  10   7   1       13.88       17.79     47.14 o
  11   7   1       19.84       54.25     57.37 o
  12   7   1       67.38      134.15     76.93 o
  -9   8   1        9.28       49.04     48.98 o
  -8   8   1      156.12      225.64     80.04 o
  -7   8   1      274.73      206.56     48.53 o
  -6   8   1       90.71      173.13     45.82 o
  -5   8   1       52.64      101.82     43.01 o
  -4   8   1      946.48     1071.21    153.01 o
  -3   8   1      213.36      152.69     60.50 o
  -2   8   1       64.18       47.72     71.41 o
  -1   8   1        4.41        2.97     48.76 o
   0   8   1      222.91       89.45     36.27 o
   1   8   1        1.12        0.00     39.62 o
   2   8   1       10.24        0.00     49.90 o
   3   8   1        9.21        0.00     65.47 o
   4   8   1       39.72       35.66     38.16 o
   5   8   1       26.14       30.06     43.98 o
   6   8   1        9.51       11.43     42.92 o
   7   8   1        5.66        0.00     68.08 o
   8   8   1      100.92      256.94     94.38 o
   9   8   1       34.21        0.00     58.35 o
  -5   9   1        0.70        0.00    121.92 o
  -4   9   1        1.02        0.00     48.32 o
  -3   9   1        0.82       23.18     54.14 o
  -2   9   1        7.27        3.45     49.41 o
  -1   9   1        0.30        0.00     73.53 o
   0   9   1       33.89        0.00     63.02 o
   1   9   1       55.00        0.00     45.10 o
   2   9   1       49.21       90.16    125.15 o
   3   9   1       67.26        0.00     46.07 o
   4   9   1        1.61        0.00     67.26 o
   5   9   1       45.98        0.00     83.45 o
 -18   0   2      133.81      350.83    132.41 o
 -16   0   2      265.36      549.76    140.91 o
 -14   0   2     1148.03     1411.78    279.60 o
 -12   0   2      586.04      630.89     73.47 o
 -10   0   2     1762.31     1692.49     87.84 o
  -8   0   2    18433.47    19437.34    448.31 o
  -6   0   2      571.32      545.46     51.81 o
  -4   0   2     5772.97     5831.82    105.06 o
  -2   0   2     2220.09     2002.77     58.41 o
   0   0   2      245.30      276.10     20.42 o
   2   0   2     8459.77     8265.27    102.27 o
   4   0   2     8035.75     8153.06    128.11 o
   6   0   2     4487.10     4390.95    112.14 o
   8   0   2    13830.33    13941.68    320.54 o
  10   0   2     2881.65     2990.86    149.25 o
  12   0   2     2188.47     2297.06    333.26 o
  14   0   2      936.88     1203.92    188.45 o
  16   0   2      158.93      209.89    199.79 o
 -18   1   2        2.33        0.00     48.98 o
 -17   1   2      141.84       36.46     86.19 o
 -16   1   2      108.23       16.84     52.60 o
 -15   1   2       77.23      168.05     57.42 o
 -14   1   2       12.21       21.85     49.40 o
 -13   1   2        7.82       42.37     45.03 o
 -12   1   2     1668.20     1826.18    117.86 o
 -11   1   2      219.13      224.04     35.11 o
 -10   1   2     2798.19     2891.33    117.93 o
  -9   1   2      108.12       97.84     22.89 o
  -8   1   2     2866.47     2617.89     90.92 o
  -7   1   2       89.26       72.19     16.27 o
  -6   1   2     8214.24     8150.65    140.61 o
  -5   1   2      466.73      431.25     25.96 o
  -4   1   2     7884.97     7591.40    105.09 o
  -3   1   2      259.89      244.82     17.20 o
  -2   1   2    13485.01    13263.46     86.23 o
  -1   1   2     4738.02     4422.08     49.99 o
   0   1   2     1278.39     1320.65     25.33 o
   1   1   2    19013.82    19042.00    124.77 o
   2   1   2       68.11       61.47      7.51 o
   3   1   2      958.93     1036.90     34.46 o
   4   1   2       91.36       89.37      9.92 o
   5   1   2      460.32      483.96     25.39 o
   6   1   2       31.15       32.82      8.31 o
   7   1   2       77.25       58.41     13.55 o
   8   1   2        1.87       21.20     14.54 o
   9   1   2       17.60        0.00     21.98 o
  10   1   2      321.85      335.99     73.51 o
  11   1   2       59.58       49.20     30.83 o
  12   1   2       26.07       33.41     27.31 o
  13   1   2        3.27        4.66     29.24 o
  14   1   2       23.99        0.00     39.30 o
  15   1   2        2.90        0.00     71.18 o
  16   1   2       37.27        0.00     74.22 o
  17   1   2       34.88       73.26     60.54 o
 -18   2   2       31.12       84.64     57.59 o
 -17   2   2       70.77      145.15     84.60 o
 -16   2   2      424.58      582.55    141.09 o
 -15   2   2        0.34       21.22     36.94 o
 -14   2   2      385.00      487.36     83.60 o
 -13   2   2       24.01       45.16     25.81 o
 -12   2   2      629.82      705.58     74.51 o
 -11   2   2      232.05      280.22     55.35 o
 -10   2   2     4425.29     4504.52    168.51 o
  -9   2   2      218.14      247.59     37.70 o
  -8   2   2     1087.03     1145.56     76.35 o
  -7   2   2     2068.58     2140.80     99.39 o
  -6   2   2     4534.95     5041.80    177.78 o
  -5   2   2       20.51       35.73     13.83 o
  -4   2   2      363.42      441.27     27.35 o
  -3   2   2     1029.59      929.10     36.65 o
  -2   2   2       26.42       42.46      8.33 o
  -1   2   2     3150.31     3155.37     57.52 o
   0   2   2     1291.53     1522.20     34.86 o
   1   2   2    42015.21    44119.78    206.72 o
   2   2   2    16942.19    17826.72    148.69 o
   3   2   2     4509.90     4489.13     81.21 o
   4   2   2     1009.12     1007.46     43.53 o
   5   2   2     3473.57     3390.09    107.50 o
   6   2   2     4961.74     4829.58    122.84 o
   7   2   2      161.11      178.28     25.97 o
   8   2   2     2939.16     2900.53    117.66 o
   9   2   2      191.48      213.75     45.39 o
  10   2   2     2947.14     3343.74    175.76 o
  11   2   2      150.82       60.40     33.96 o
  12   2   2     1493.16     1623.91    135.00 o
  13   2   2      445.61      326.58     65.82 o
  14   2   2      183.22      303.82     65.60 o
  15   2   2       34.55       23.00     69.97 o
  16   2   2       87.50       31.95     69.66 o
  17   2   2       46.55       50.53     40.59 o
 -17   3   2      364.21      580.33    117.28 o
 -16   3   2       30.41       42.15     82.49 o
 -15   3   2      481.15      537.47    113.41 o
 -14   3   2       49.09       24.14     35.20 o
 -13   3   2      251.33      360.90     75.20 o
 -12   3   2       33.35       27.08     44.44 o
 -11   3   2      133.43      173.57     46.79 o
 -10   3   2      742.93      528.57     89.22 o
  -9   3   2      199.03      148.30     24.72 o
  -8   3   2      359.66      283.35     31.56 o
  -7   3   2        4.46        0.00     12.23 o
  -6   3   2      221.38      139.57     22.03 o
  -5   3   2      314.01      275.31     32.14 o
  -4   3   2     1807.31     1716.46     76.10 o
  -3   3   2       88.85       53.85     13.26 o
  -2   3   2     1133.91     1152.58     39.52 o
  -1   3   2     2126.91     2094.78     43.69 o
   0   3   2     3458.55     3451.42     59.54 o
   1   3   2     2375.45     2493.07     55.36 o
   2   3   2       14.21        8.53      8.80 o
   3   3   2      763.55      795.24     37.30 o
   4   3   2       47.11       44.74     11.12 o
   5   3   2      527.55      588.72     40.17 o
   6   3   2      727.60      666.65     60.03 o
   7   3   2      337.00      380.69     47.96 o
   8   3   2       67.50       42.60     17.47 o
   9   3   2     1140.15     1172.39    101.35 o
  10   3   2       89.09      164.17     37.58 o
  11   3   2      113.55      129.83     33.94 o
  12   3   2      198.95      250.28     58.29 o
  13   3   2       73.11       56.00     33.84 o
  14   3   2      151.30      196.92     54.78 o
  15   3   2      145.03      162.90     57.39 o
  16   3   2      180.10      276.33     86.03 o
 -16   4   2       89.07      158.27     67.07 o
 -15   4   2        1.19        0.00     67.94 o
 -14   4   2      243.72      385.58    122.97 o
 -13   4   2      142.99      167.12    132.05 o
 -12   4   2      599.49      661.28     97.61 o
 -11   4   2      317.66      272.09     64.15 o
 -10   4   2      555.94      523.79     93.03 o
  -9   4   2      293.91      229.17     57.55 o
  -8   4   2      196.35      182.15     36.53 o
  -7   4   2      136.13      146.47     31.42 o
  -6   4   2        1.44       23.02     20.78 o
  -5   4   2     4349.04     4518.24    137.19 o
  -4   4   2      885.21      906.82     58.82 o
  -3   4   2     1298.65     1209.40     45.27 o
  -2   4   2      376.57      382.51     32.69 o
  -1   4   2     6722.57     7286.84    132.51 o
   0   4   2     2635.25     2805.96     73.75 o
   1   4   2     2334.77     2445.36     68.16 o
   2   4   2      404.48      427.16     30.06 o
   3   4   2    17702.80    18855.42    255.32 o
   4   4   2     2118.53     2265.52     77.75 o
   5   4   2      608.72      586.56     39.48 o
   6   4   2      333.56      311.37     32.70 o
   7   4   2      657.50      634.02     60.81 o
   8   4   2      221.87      268.32     43.42 o
   9   4   2       43.89       45.69     21.18 o
  10   4   2      760.35      748.64     91.78 o
  11   4   2       97.02       96.99     33.03 o
  12   4   2        4.63       12.19     28.57 o
  13   4   2       50.31       40.49     45.51 o
  14   4   2        0.67        0.00     51.27 o
  15   4   2      332.54      374.78     96.00 o
  16   4   2        0.03        0.00     64.37 o
 -15   5   2      366.35      248.45     89.43 o
 -14   5   2       19.88       55.15     56.85 o
 -13   5   2      183.08      172.71     71.93 o
 -12   5   2        0.39        0.00     49.07 o
 -11   5   2      134.18       91.28     57.32 o
 -10   5   2      774.76      760.56    101.11 o
  -9   5   2        8.83       22.44     48.10 o
  -8   5   2      201.42      233.36     42.63 o
  -7   5   2       29.58       29.60     18.21 o
  -6   5   2      155.48      126.48     23.39 o
  -5   5   2       59.54       79.69     25.74 o
  -4   5   2       26.24       29.90     16.69 o
  -3   5   2      678.84      708.06     44.32 o
  -2   5   2     1239.72     1270.17     71.69 o
  -1   5   2      356.00      390.06     33.37 o
   0   5   2       23.98       21.51     10.90 o
   1   5   2      582.90      506.88     38.87 o
   2   5   2      289.80      305.13     31.82 o
   3   5   2      475.06      490.56     44.73 o
   4   5   2        7.97        0.00     13.41 o
   5   5   2      531.40      544.86     44.15 o
   6   5   2      233.82      214.67     33.31 o
   7   5   2     1482.67     1565.27    118.45 o
   8   5   2      133.47       65.29     66.37 o
   9   5   2        9.55       36.84     30.24 o
  10   5   2       21.80        0.00     34.55 o
  11   5   2      357.10      373.85     63.07 o
  12   5   2       23.17       37.89     34.83 o
  13   5   2        4.23        0.00     41.45 o
  14   5   2      203.29      113.44     92.24 o
 -14   6   2       39.67       83.81     64.47 o
 -13   6   2       22.48        9.17     52.15 o
 -12   6   2      137.04      186.61    131.03 o
 -11   6   2      321.37      368.20     96.13 o
 -10   6   2       38.34       36.76     36.74 o
  -9   6   2       81.43      147.79     60.80 o
  -8   6   2       27.23        0.00     32.72 o
  -7   6   2      633.51      718.67     97.03 o
  -6   6   2      257.08      275.47     70.77 o
  -5   6   2      345.49      355.91     46.85 o
  -4   6   2      133.24      135.70     29.70 o
  -3   6   2     2138.61     2074.31     89.48 o
  -2   6   2     1488.04     1499.16     84.53 o
  -1   6   2      725.45      732.86     56.60 o
   0   6   2        0.76        0.00     20.38 o
   1   6   2      718.88      828.56     52.52 o
   2   6   2       39.63       32.62     13.86 o
   3   6   2      476.72      508.83     52.26 o
   4   6   2      118.08       66.10     20.64 o
   5   6   2      768.35      802.27     75.73 o
   6   6   2       72.02       39.08     24.84 o
   7   6   2       84.75       25.55     31.50 o
   8   6   2       94.07       83.87     39.27 o
   9   6   2       10.74       83.24     43.40 o
  10   6   2       59.78        0.00     49.10 o
  11   6   2        4.53        0.00     54.78 o
  12   6   2       84.00       41.77     42.23 o
  13   6   2       87.72       72.59     59.29 o
 -12   7   2      131.90      320.63    103.20 o
 -11   7   2       40.07       87.31     59.03 o
 -10   7   2      147.58      167.33     69.97 o
  -9   7   2      115.86       96.98     43.75 o
  -8   7   2      460.11      556.84     95.42 o
  -7   7   2       13.68       15.98     36.40 o
  -6   7   2      299.82      368.82     75.67 o
  -5   7   2       12.07       14.80     35.05 o
  -4   7   2       15.45        0.00     32.05 o
  -3   7   2        1.95        0.00     36.84 o
  -2   7   2       63.18       55.75     27.85 o
  -1   7   2       26.35       17.28     27.07 o
   0   7   2      113.22       93.64     35.73 o
   1   7   2       14.59        3.51     26.28 o
   2   7   2        0.56       24.63     31.32 o
   3   7   2      676.71      809.65     90.82 o
   4   7   2       39.83       45.13     24.85 o
   5   7   2      848.51      847.39     86.68 o
   6   7   2       30.69        7.17     31.43 o
   7   7   2      100.49       49.53     32.17 o
   8   7   2       23.03      100.99     42.03 o
   9   7   2      334.01      514.34     94.03 o
  10   7   2       10.61       13.92     47.10 o
  11   7   2       91.86       14.96     63.55 o
  -9   8   2      148.95      185.12     60.68 o
  -8   8   2        4.17        0.00     43.33 o
  -7   8   2      111.96      159.88     48.93 o
  -6   8   2      209.47      208.00     59.00 o
  -5   8   2       19.16       56.08     39.01 o
  -4   8   2       28.03        0.00     40.15 o
  -3   8   2      310.39      284.12     56.95 o
  -2   8   2       24.81        0.00     37.33 o
  -1   8   2      203.56      206.86     80.60 o
   0   8   2        2.81        4.76     43.53 o
   1   8   2       22.89       94.24     44.27 o
   2   8   2        1.19       20.80     39.52 o
   3   8   2       17.74        0.00     73.96 o
   4   8   2       12.69       31.94     66.82 o
   5   8   2       38.60       77.90     47.07 o
   6   8   2        4.40        0.00     56.95 o
   7   8   2        4.28        0.00     41.07 o
   8   8   2        6.69        4.92     45.66 o
   9   8   2        5.95        0.00     45.49 o
  -5   9   2       45.05       38.29     48.54 o
  -4   9   2       72.92       64.08     63.41 o
  -3   9   2       11.68       30.62     63.78 o
  -2   9   2       16.59       43.61    100.73 o
  -1   9   2       55.44       20.62     47.89 o
   0   9   2       25.08       65.91     49.97 o
   1   9   2        4.81        0.00     65.92 o
   2   9   2        0.53        0.00     52.97 o
   3   9   2       66.73      164.89     65.84 o
   4   9   2       53.04      117.25     88.03 o
 -17   0   3      463.69      362.11    108.59 o
 -15   0   3       29.65       46.94     79.07 o
 -13   0   3     4435.59     4547.86    493.00 o
 -11   0   3     6161.69     6753.89    355.98 o
  -9   0   3     4231.02     4291.65    217.34 o
  -7   0   3     4171.19     3878.68    149.13 o
  -5   0   3      985.59      961.93     50.23 o
  -3   0   3     2978.59     2868.98     84.89 o
  -1   0   3      803.74      875.00     38.22 o
   1   0   3     1096.09     1098.94     54.94 o
   3   0   3     7626.34     7379.06    118.75 o
   5   0   3     6207.29     6259.74    142.50 o
   7   0   3     4714.94     4790.33    139.46 o
   9   0   3     1159.28     1138.04     98.67 o
  11   0   3      753.91      950.81    110.73 o
  13   0   3       18.77       56.70     71.01 o
  15   0   3        8.52       85.04    126.63 o
  17   0   3       45.32       49.78    206.51 o
 -18   1   3        2.15        0.00     61.80 o
 -17   1   3       42.36        0.00     52.43 o
 -16   1   3      123.33      191.54     73.65 o
 -15   1   3        3.51        0.00     68.82 o
 -14   1   3       55.20       33.10     37.84 o
 -13   1   3      183.41      130.16     52.05 o
 -12   1   3       91.87       89.04     30.48 o
 -11   1   3       30.34        0.00     19.75 o
 -10   1   3       16.10       24.10     18.30 o
  -9   1   3      276.80      236.09     32.12 o
  -8   1   3      500.51      473.17     45.31 o
  -7   1   3     1371.62     1409.17     57.59 o
  -6   1   3      310.29      247.57     22.57 o
  -5   1   3     1187.39     1130.78     37.45 o
  -4   1   3      298.31      275.97     18.26 o
  -3   1   3     6425.37     6136.76     79.25 o
  -2   1   3      931.34      909.43     23.25 o
  -1   1   3    26692.30    25621.01    118.71 o
   0   1   3      255.38      260.89     12.64 o
   1   1   3    61683.41    61594.07    246.92 o
   2   1   3      996.80     1033.15     34.69 o
   3   1   3     7598.12     6998.68     84.00 o
   4   1   3      414.71      443.79     25.83 o
   5   1   3     4349.34     4125.24     81.06 o
   6   1   3      557.43      551.06     33.51 o
   7   1   3     6450.52     6561.48    137.38 o
   8   1   3      318.91      258.54     35.34 o
   9   1   3     1136.49     1074.09     83.29 o
  10   1   3     1141.28     1139.20    101.09 o
  11   1   3      167.64      128.58     39.74 o
  12   1   3      107.87       70.65     32.43 o
  13   1   3       52.81        4.37     24.95 o
  14   1   3      171.82      163.95     44.50 o
  15   1   3      139.54       57.88     40.52 o
  16   1   3       51.17       92.50     63.93 o
  17   1   3      171.37      193.67     61.05 o
 -18   2   3      113.22       19.53     57.67 o
 -17   2   3       46.89        0.00     44.10 o
 -16   2   3      196.70      215.10     74.96 o
 -15   2   3      592.09      634.46    103.84 o
 -14   2   3        0.04       26.16     36.10 o
 -13   2   3      515.12      566.89     86.34 o
 -12   2   3        3.44       37.55     23.08 o
 -11   2   3     3100.75     3326.17    136.59 o
 -10   2   3      190.62      186.60     36.95 o
  -9   2   3     1638.03     1743.71     95.99 o
  -8   2   3      251.17      237.51     36.13 o
  -7   2   3     3801.57     3891.56    115.42 o
  -6   2   3    14030.84    14978.86    233.09 o
  -5   2   3     5128.66     4839.25     96.51 o
  -4   2   3     3792.47     3781.94     68.37 o
  -3   2   3       10.41        4.50      3.64 o
  -2   2   3     6914.73     6901.30     85.68 o
  -1   2   3        0.46        0.23      4.83 o
   0   2   3     2621.07     2622.65     50.48 o
   1   2   3      211.98      252.83     16.30 o
   2   2   3     4332.54     4299.91     73.88 o
   3   2   3      158.98      131.99     16.11 o
   4   2   3      148.68      129.93     16.54 o
   5   2   3     4814.63     5048.47    124.91 o
   6   2   3      184.74      206.44     24.39 o
   7   2   3     1940.63     2058.91     94.12 o
   8   2   3       77.67       79.31     18.70 o
   9   2   3     1002.26      945.40     79.70 o
  10   2   3      256.92      187.76     39.60 o
  11   2   3       67.44       67.06     30.82 o
  12   2   3      479.89      388.65     65.41 o
  13   2   3      218.23      202.11     51.20 o
  14   2   3        2.37        1.29     42.69 o
  15   2   3       77.63        0.00     42.28 o
  16   2   3        9.53       15.02     32.27 o
  17   2   3       21.78       28.47     49.06 o
 -17   3   3       95.48      100.87     68.67 o
 -16   3   3       30.61       86.24     42.46 o
 -15   3   3      114.27      126.31     66.62 o
 -14   3   3        9.21        0.00     42.14 o
 -13   3   3       26.45        0.00     42.49 o
 -12   3   3      468.26      332.79     66.56 o
 -11   3   3       37.60       17.99     24.00 o
 -10   3   3      593.90      573.55     53.27 o
  -9   3   3      135.73      138.16     54.55 o
  -8   3   3       52.99       47.16     20.66 o
  -7   3   3     1036.65      872.70     67.47 o
  -6   3   3     1407.23     1578.84     71.36 o
  -5   3   3     2693.09     2753.55     85.94 o
  -4   3   3      113.52       84.19     14.11 o
  -3   3   3     4142.77     4144.10     87.30 o
  -2   3   3      779.73      847.73     36.51 o
  -1   3   3     1107.69     1079.86     39.34 o
   0   3   3      225.90      234.28     18.98 o
   1   3   3     4469.81     4530.84     86.01 o
   2   3   3       58.27       86.73     13.10 o
   3   3   3    11562.49    12328.64    164.10 o
   4   3   3      332.92      301.64     29.16 o
   5   3   3      541.60      562.80     38.24 o
   6   3   3      642.72      617.30     61.37 o
   7   3   3       53.49       73.71     20.76 o
   8   3   3     1842.10     1933.12     95.29 o
   9   3   3      259.58      242.43     39.34 o
  10   3   3     3734.55     3640.93    172.15 o
  11   3   3      112.69       46.45     26.55 o
  12   3   3      897.09      993.65     96.64 o
  13   3   3      167.08      116.28     43.81 o
  14   3   3      486.87      572.06     90.82 o
  15   3   3        1.51       64.30     40.77 o
  16   3   3      125.09       38.59     47.68 o
 -16   4   3      117.77      187.56     71.37 o
 -15   4   3       26.63        3.35     83.36 o
 -14   4   3      312.91      183.58     88.75 o
 -13   4   3        7.57       23.02     49.76 o
 -12   4   3      120.71      131.12     52.72 o
 -11   4   3        9.09        0.00     21.18 o
 -10   4   3       19.19        0.00     32.15 o
  -9   4   3      188.15      198.49     55.32 o
  -8   4   3     2492.84     2506.43    103.14 o
  -7   4   3     1105.80     1068.81     83.61 o
  -6   4   3     1157.25     1141.25     87.09 o
  -5   4   3      918.68      991.74     61.21 o
  -4   4   3     9776.94     9697.82    195.02 o
  -3   4   3     1711.19     1658.67     72.03 o
  -2   4   3     3322.55     3265.86    118.74 o
  -1   4   3       30.24       17.28     10.10 o
   0   4   3     5288.70     5159.39    115.53 o
   1   4   3      331.08      329.66     31.41 o
   2   4   3     3100.50     3245.66     90.91 o
   3   4   3     1520.79     1564.20     57.24 o
   4   4   3       14.15       20.16     12.24 o
   5   4   3       24.23       10.22     12.23 o
   6   4   3      551.72      535.29     55.96 o
   7   4   3      188.27      139.31     25.78 o
   8   4   3       11.04       13.09     28.29 o
   9   4   3        4.15        9.70     31.35 o
  10   4   3      184.89      205.58     53.52 o
  11   4   3      313.74      301.17     76.68 o
  12   4   3       23.47       15.02     27.65 o
  13   4   3      118.79       92.60     52.27 o
  14   4   3        2.16       24.41     40.22 o
  15   4   3       20.79       47.65     44.02 o
 -15   5   3      223.81      175.14     78.53 o
 -14   5   3      145.74      216.54     87.90 o
 -13   5   3       87.10      101.02     55.58 o
 -12   5   3      382.13      346.93     91.35 o
 -11   5   3      104.12       63.42     36.35 o
 -10   5   3      829.47      847.65    111.23 o
  -9   5   3      224.39      286.44     56.08 o
  -8   5   3      553.07      614.21     70.25 o
  -7   5   3      568.85      601.18     59.07 o
  -6   5   3      145.67      155.82     26.05 o
  -5   5   3      446.19      464.08     45.07 o
  -4   5   3      841.70      903.10     55.27 o
  -3   5   3      151.96      127.96     20.48 o
  -2   5   3      124.78      115.27     15.79 o
  -1   5   3       56.08       43.69     14.39 o
   0   5   3      114.60      120.47     21.11 o
   1   5   3       14.15       16.56     15.61 o
   2   5   3       51.38       40.12     20.91 o
   3   5   3      292.13      295.15     36.99 o
   4   5   3       66.20       55.94     15.86 o
   5   5   3        0.09        0.00     15.33 o
   6   5   3      627.68      644.72     51.16 o
   7   5   3     1257.20     1407.44    104.92 o
   8   5   3     1101.99     1300.07    157.68 o
   9   5   3       77.13        8.55     27.68 o
  10   5   3      626.99      678.79    101.56 o
  11   5   3       95.37       55.65     37.34 o
  12   5   3      935.68      938.38    123.26 o
  13   5   3       14.53       58.47     37.18 o
  14   5   3      129.81       93.07     55.31 o
 -14   6   3        0.17      100.64     85.05 o
 -13   6   3      215.25      187.70     76.72 o
 -12   6   3       13.66        0.00     48.23 o
 -11   6   3      105.26      242.56     81.97 o
 -10   6   3       30.39        0.00     36.57 o
  -9   6   3        2.87        1.21     32.06 o
  -8   6   3       60.94       38.71     27.59 o
  -7   6   3       41.53       38.23     26.50 o
  -6   6   3      402.44      381.50     62.88 o
  -5   6   3       81.15       73.89     31.37 o
  -4   6   3      953.49     1063.60     98.46 o
  -3   6   3      825.89      694.20     61.84 o
  -2   6   3     1049.84     1037.82     60.77 o
  -1   6   3       71.49       99.80     19.84 o
   0   6   3      552.05      590.96     47.77 o
   1   6   3        4.54        0.00     16.13 o
   2   6   3      664.00      686.17     55.49 o
   3   6   3       49.17       29.19     27.17 o
   4   6   3      966.80     1010.23     70.41 o
   5   6   3     1578.93     1638.44    103.97 o
   6   6   3       63.40       91.19     22.72 o
   7   6   3      252.81      165.82     41.22 o
   8   6   3       94.85       56.80     41.05 o
   9   6   3       38.46       47.87     34.00 o
  10   6   3       15.24        0.00     32.48 o
  11   6   3       10.02       14.76     29.59 o
  12   6   3        4.61       21.68     63.32 o
  13   6   3       12.94        0.00     66.14 o
 -12   7   3      203.51       86.54     57.57 o
 -11   7   3        2.06       27.38     54.24 o
 -10   7   3      250.79      163.34     55.96 o
  -9   7   3       99.94      128.85     52.83 o
  -8   7   3      591.84      623.44    101.55 o
  -7   7   3       38.34        0.00     41.79 o
  -6   7   3      161.82      113.22     45.82 o
  -5   7   3       24.17        8.99     27.13 o
  -4   7   3       29.45       23.31     35.29 o
  -3   7   3       12.44       17.01     26.83 o
  -2   7   3        7.05       13.59     25.27 o
  -1   7   3      118.83       82.48     32.29 o
   0   7   3      275.69      250.45     39.06 o
   1   7   3        5.57        0.00     27.60 o
   2   7   3       24.36       33.45     34.26 o
   3   7   3      110.98      109.16     32.72 o
   4   7   3       22.20       60.50     31.06 o
   5   7   3      146.71      128.45     39.33 o
   6   7   3      368.13      326.57     68.74 o
   7   7   3      124.16      117.45     43.01 o
   8   7   3       51.59       82.84     47.23 o
   9   7   3      133.81      200.58     66.98 o
  10   7   3        7.86       23.75     67.13 o
  11   7   3       88.38       58.70     60.17 o
  -9   8   3       17.26      127.13     69.92 o
  -8   8   3        0.97        0.00     55.74 o
  -7   8   3        5.82       74.94     46.89 o
  -6   8   3        4.34        0.00     43.04 o
  -5   8   3        9.13        0.00     43.53 o
  -4   8   3       14.15        0.00     37.27 o
  -3   8   3       12.39       30.13     42.56 o
  -2   8   3        2.43       27.05     30.51 o
  -1   8   3        0.62        0.00     32.80 o
   0   8   3       13.50        0.00     40.32 o
   1   8   3       25.15       86.23     85.32 o
   2   8   3      328.00      241.34     81.42 o
   3   8   3       41.73        0.00     38.19 o
   4   8   3       44.53       61.42     56.93 o
   5   8   3      245.80      322.58     94.53 o
   6   8   3       92.91      127.21     66.07 o
   7   8   3      175.90      214.96     67.42 o
   8   8   3       35.70        0.00     39.40 o
  -5   9   3        2.51      119.51     58.82 o
  -4   9   3        0.53        0.00     59.66 o
  -3   9   3       88.43      151.75    107.79 o
  -2   9   3        3.18       60.25     45.46 o
  -1   9   3        2.64        0.00     72.25 o
   0   9   3      117.80      202.94     95.87 o
   1   9   3       45.00       26.40     61.65 o
   2   9   3       42.81        2.67     62.13 o
   3   9   3       13.45        0.00    124.65 o
   4   9   3        6.35      167.80    106.02 o
 -18   0   4      160.65      269.36    121.63 o
 -16   0   4      419.24      302.79    121.74 o
 -14   0   4     1486.05     1642.00    313.79 o
 -12   0   4      321.65      314.21     66.48 o
 -10   0   4     3233.74     3182.92    189.07 o
  -8   0   4     5321.61     5651.34    223.31 o
  -6   0   4     7835.82     7941.51    158.78 o
  -4   0   4     1189.09     1140.34     62.20 o
  -2   0   4     4336.83     3937.03    111.61 o
   0   0   4     3790.59     3959.56    111.47 o
   2   0   4     3798.50     3710.81    167.54 o
   4   0   4       82.46       78.82     16.88 o
   6   0   4      416.66      440.66     45.74 o
   8   0   4       15.07        0.00     18.28 o
  10   0   4      818.96      928.21     98.62 o
  12   0   4      379.56      405.30    161.55 o
  14   0   4     1541.32     1705.59    221.61 o
  16   0   4      286.15      253.42     92.87 o
 -18   1   4      386.22      484.23    120.67 o
 -17   1   4        5.96      144.99     76.54 o
 -16   1   4      830.96      948.59    150.31 o
 -15   1   4       94.82       86.36     52.53 o
 -14   1   4      773.64      933.74    139.52 o
 -13   1   4      232.44      245.92     64.20 o
 -12   1   4     2298.65     2291.65    177.96 o
 -11   1   4      227.91      204.74     50.92 o
 -10   1   4      238.70      204.56     31.64 o
  -9   1   4      198.05      158.33     26.01 o
  -8   1   4     1197.65     1216.71     72.83 o
  -7   1   4     1725.03     1786.14     88.02 o
  -6   1   4     3465.87     3500.23    100.38 o
  -5   1   4     1356.36     1398.26     48.38 o
  -4   1   4    13920.94    13483.35    138.03 o
  -3   1   4     2173.13     1968.12     38.44 o
  -2   1   4     3809.44     3482.48     44.94 o
  -1   1   4     2284.14     2169.63     37.27 o
   0   1   4     9915.07     9709.79     88.80 o
   1   1   4     8592.22     8590.07    107.67 o
   2   1   4     8890.56     8726.63    115.91 o
   3   1   4      123.63      141.22     16.20 o
   4   1   4     4085.75     3692.06     75.51 o
   5   1   4      820.05      849.51     38.66 o
   6   1   4     2177.56     2109.40     70.75 o
   7   1   4       15.54       17.25     15.11 o
   8   1   4      129.42      105.81     17.59 o
   9   1   4      112.43       87.95     32.87 o
  10   1   4      214.47      258.29     43.14 o
  11   1   4      635.60      705.40    103.84 o
  12   1   4      595.37      527.56     74.69 o
  13   1   4      237.63      270.35     62.61 o
  14   1   4       85.79      133.64     38.90 o
  15   1   4       70.67       62.22     53.73 o
  16   1   4       39.18        0.00     36.98 o
 -18   2   4       29.36       68.97     58.84 o
 -17   2   4       17.30       16.29     64.36 o
 -16   2   4      176.83      102.57     77.12 o
 -15   2   4       12.07        0.00     53.95 o
 -14   2   4      384.32      448.89     92.54 o
 -13   2   4      336.98      197.27     64.69 o
 -12   2   4     2221.46     2376.26    199.74 o
 -11   2   4       84.15       64.74     19.97 o
 -10   2   4      581.29      504.49     49.98 o
  -9   2   4      460.76      470.75     44.69 o
  -8   2   4     2870.61     2873.80    110.06 o
  -7   2   4       68.30       69.29     11.67 o
  -6   2   4     3685.58     3847.61     94.82 o
  -5   2   4      158.29      195.05     20.10 o
  -4   2   4     7084.85     7233.73    104.06 o
  -3   2   4        6.87        5.66      4.48 o
  -2   2   4     1366.99     1359.68     37.72 o
  -1   2   4      100.87      126.66     10.55 o
   0   2   4     1030.02     1063.27     33.32 o
   1   2   4      222.15      224.26     15.70 o
   2   2   4      191.04      155.53     15.57 o
   3   2   4      535.04      574.87     38.29 o
   4   2   4       23.75       28.17      8.64 o
   5   2   4     2870.08     2854.68     92.28 o
   6   2   4       32.87       13.65     11.79 o
   7   2   4      627.84      576.94     38.88 o
   8   2   4      135.67      135.47     19.42 o
   9   2   4      813.28      796.83     65.43 o
  10   2   4      463.01      476.56     58.92 o
  11   2   4       83.42       83.04     32.79 o
  12   2   4      452.97      483.72     77.84 o
  13   2   4      130.93      133.85     43.43 o
  14   2   4      271.18      225.21     61.27 o
  15   2   4      135.33       36.67     39.12 o
  16   2   4      374.67      348.87     64.35 o
 -17   3   4       72.93      123.07     92.98 o
 -16   3   4       46.26       16.91     57.13 o
 -15   3   4      460.66      368.50     92.58 o
 -14   3   4      462.31      408.94     92.44 o
 -13   3   4      537.87      564.28    136.55 o
 -12   3   4      235.20      216.98     46.94 o
 -11   3   4      474.78      622.41     73.21 o
 -10   3   4       20.14        0.00     16.45 o
  -9   3   4     3274.71     3220.46    120.22 o
  -8   3   4       37.82       34.93     13.33 o
  -7   3   4     3838.46     3514.09    101.84 o
  -6   3   4      589.08      568.88     41.14 o
  -5   3   4     6334.00     6206.03    128.01 o
  -4   3   4      747.04      763.37     41.12 o
  -3   3   4     3499.81     3665.98     89.79 o
  -2   3   4     3333.51     3410.33     79.73 o
  -1   3   4       22.29       26.55      7.60 o
   0   3   4     1821.71     1921.45     54.04 o
   1   3   4      254.51      259.01     20.88 o
   2   3   4       28.17       58.68     13.47 o
   3   3   4    12741.18    13508.15    159.87 o
   4   3   4     2783.87     2962.43     97.24 o
   5   3   4      476.03      529.86     44.52 o
   6   3   4     1894.04     1984.05    130.18 o
   7   3   4      276.75      258.57     72.09 o
   8   3   4     1085.77     1067.21     75.46 o
   9   3   4      725.12      776.23     80.77 o
  10   3   4      150.48      109.20     29.75 o
  11   3   4       72.67       94.06     39.19 o
  12   3   4       54.11       69.70     31.96 o
  13   3   4      180.90      210.67     46.63 o
  14   3   4       54.48       79.79     36.63 o
  15   3   4        3.77       58.61     38.07 o
  16   3   4        5.14       50.13     37.13 o
 -16   4   4       57.48       66.71     46.49 o
 -15   4   4       28.17        2.28     68.17 o
 -14   4   4      321.52      381.32     96.62 o
 -13   4   4       58.77       72.97     47.21 o
 -12   4   4      345.91      220.58     49.72 o
 -11   4   4      106.33       42.76     22.28 o
 -10   4   4      317.17      317.79     48.07 o
  -9   4   4      345.07      322.52     49.92 o
  -8   4   4      782.49      784.68     56.78 o
  -7   4   4        3.18        0.18     16.14 o
  -6   4   4      881.91      895.05     57.62 o
  -5   4   4      156.33      126.60     19.53 o
  -4   4   4     3404.33     3701.62    142.09 o
  -3   4   4      165.12      190.44     22.96 o
  -2   4   4      428.47      402.25     34.43 o
  -1   4   4       25.26        4.95     17.15 o
   0   4   4       15.83       11.31     11.75 o
   1   4   4      195.68      187.75     23.18 o
   2   4   4       45.10       40.13     12.46 o
   3   4   4     2410.64     2550.60     78.59 o
   4   4   4      768.30      791.09     43.76 o
   5   4   4     1490.42     1512.58     76.48 o
   6   4   4      316.69      341.61     42.57 o
   7   4   4     1211.44     1412.00    112.36 o
   8   4   4      285.49      313.98     56.53 o
   9   4   4       12.58        1.76     26.11 o
  10   4   4        2.19        0.00     28.42 o
  11   4   4      346.56      335.85     66.91 o
  12   4   4      299.06      215.96     56.67 o
  13   4   4       74.60      117.25     53.22 o
  14   4   4        9.96       77.94     51.68 o
  15   4   4       47.94       44.16     87.55 o
 -15   5   4      102.39       76.61     85.90 o
 -14   5   4       47.83      120.08     66.47 o
 -13   5   4      430.13      342.74     91.97 o
 -12   5   4        2.97       33.60     33.52 o
 -11   5   4      356.12      393.78     72.19 o
 -10   5   4       50.85       23.15     38.74 o
  -9   5   4      754.85      814.44     82.15 o
  -8   5   4        1.57       34.53     22.21 o
  -7   5   4     3293.26     3283.18    131.97 o
  -6   5   4       50.72       54.43     26.29 o
  -5   5   4     1246.36     1263.79     92.98 o
  -4   5   4      299.43      334.83     48.93 o
  -3   5   4     1069.33     1007.93     59.10 o
  -2   5   4        1.86        0.00     15.76 o
  -1   5   4      453.34      574.56     50.94 o
   0   5   4      173.05      160.10     20.98 o
   1   5   4       11.68       30.79     16.13 o
   2   5   4       31.88       23.32     16.89 o
   3   5   4       48.53       49.37     19.51 o
   4   5   4        4.67        5.96     13.69 o
   5   5   4     2577.42     2673.06    100.47 o
   6   5   4     1417.76     1440.09     94.61 o
   7   5   4      129.88      155.33     36.43 o
   8   5   4        5.82        0.00     26.87 o
   9   5   4       89.98       88.80     38.66 o
  10   5   4       24.34       54.36     33.28 o
  11   5   4      156.47      184.21     55.80 o
  12   5   4      118.71       99.12     45.12 o
  13   5   4      171.67      190.48     60.77 o
  14   5   4       17.50       20.51     41.83 o
 -14   6   4        3.72      133.78     94.33 o
 -13   6   4       27.27       94.83     84.76 o
 -12   6   4        0.34       83.21     45.48 o
 -11   6   4       13.80       65.47     70.07 o
 -10   6   4       35.84       35.34     42.47 o
  -9   6   4       19.98        0.00     38.01 o
  -8   6   4      117.55       72.93     44.55 o
  -7   6   4       50.65       52.18     26.65 o
  -6   6   4      425.83      414.99     65.11 o
  -5   6   4       87.23        7.14     23.71 o
  -4   6   4        9.66       21.69     24.34 o
  -3   6   4      335.05      341.27     53.21 o
  -2   6   4      307.46      297.26     40.39 o
  -1   6   4     1355.10     1424.13     91.51 o
   0   6   4      161.82      168.77     29.57 o
   1   6   4     1200.71     1277.23     88.17 o
   2   6   4      134.21      101.34     27.65 o
   3   6   4       16.22       36.96     20.43 o
   4   6   4      637.83      621.33     56.09 o
   5   6   4     1697.57     1814.79     98.42 o
   6   6   4      634.87      690.61     68.75 o
   7   6   4       10.91       42.04     26.56 o
   8   6   4       25.46        8.29     32.19 o
   9   6   4       91.75      123.34     39.26 o
  10   6   4       61.06       51.03     44.50 o
  11   6   4       13.13        0.00     37.33 o
  12   6   4        3.57       48.22     39.93 o
 -12   7   4        4.65        0.00     67.26 o
 -11   7   4       48.00        0.00     56.13 o
 -10   7   4        3.65       75.65     43.98 o
  -9   7   4       60.01      139.11     53.29 o
  -8   7   4        2.04       49.47     51.46 o
  -7   7   4       31.48       80.72     58.59 o
  -6   7   4      164.62       35.84     34.60 o
  -5   7   4      359.81      423.56     62.95 o
  -4   7   4       46.12       24.11     30.64 o
  -3   7   4      162.07      114.58     32.33 o
  -2   7   4      462.49      469.68     57.10 o
  -1   7   4       24.00       43.74     24.44 o
   0   7   4       41.69       56.08     29.19 o
   1   7   4      210.47      169.94     36.92 o
   2   7   4      272.23      248.17     41.97 o
   3   7   4        1.93       11.06     40.21 o
   4   7   4       40.89       91.99     33.12 o
   5   7   4        6.24        0.00     25.55 o
   6   7   4        1.94       10.52     33.61 o
   7   7   4      113.60       37.77     33.20 o
   8   7   4       13.42        0.00     39.75 o
   9   7   4       26.72        0.00     39.33 o
  10   7   4       22.06       58.54     49.20 o
  -9   8   4        5.83       24.37     83.36 o
  -8   8   4        0.80       13.62     46.33 o
  -7   8   4       15.33        0.00     54.20 o
  -6   8   4        3.27        0.00     39.37 o
  -5   8   4       75.21       42.95     58.99 o
  -4   8   4        1.37        0.00     28.97 o
  -3   8   4      138.18      175.83     47.36 o
  -2   8   4       18.78       30.10     38.51 o
  -1   8   4      754.72      896.02     96.61 o
   0   8   4       26.20        0.00     33.37 o
   1   8   4      371.43      307.54     53.07 o
   2   8   4       63.88       64.04     32.05 o
   3   8   4      101.41      161.09     66.28 o
   4   8   4       94.41      121.82     63.19 o
   5   8   4        1.68       12.41     74.78 o
   6   8   4        4.54        0.00     55.17 o
   7   8   4      211.31       25.41     58.39 o
   8   8   4        9.68        0.00     51.93 o
  -4   9   4       29.74        8.69     76.76 o
  -3   9   4        4.51        0.00     64.33 o
  -2   9   4        0.81        0.00     54.15 o
  -1   9   4       12.16       16.91     67.21 o
   0   9   4      165.30       65.68     79.96 o
   1   9   4       63.55        0.00     60.33 o
   2   9   4       16.35       11.56     78.26 o
   3   9   4       12.04       74.79     73.19 o
 -17   0   5       35.93       61.73     62.93 o
 -15   0   5       15.42        0.00     56.45 o
 -13   0   5       14.70       75.15     77.25 o
 -11   0   5      390.12      417.62     67.98 o
  -9   0   5     5323.01     5296.28    185.71 o
  -7   0   5     2623.86     2116.33    154.86 o
  -5   0   5    12337.80    12711.32    230.02 o
  -3   0   5    17730.32    16707.74    231.26 o
  -1   0   5     9245.43     8822.82    159.06 o
   1   0   5     9937.22    10100.89    227.91 o
   3   0   5     3898.96     3654.80    156.23 o
   5   0   5      913.67      819.08     59.32 o
   7   0   5     2346.05     2358.58    115.02 o
   9   0   5      249.08      308.99     57.07 o
  11   0   5     1423.74     1458.09    104.39 o
  13   0   5      450.85      502.18    109.33 o
  15   0   5        8.80        0.00     73.41 o
 -18   1   5        6.42      105.60     71.97 o
 -17   1   5      506.65      804.59    150.77 o
 -16   1   5      131.08       96.91     53.19 o
 -15   1   5      688.08      741.86    132.54 o
 -14   1   5       26.31       31.98     42.03 o
 -13   1   5      176.61      143.31     64.26 o
 -12   1   5      571.82      652.20    105.67 o
 -11   1   5       36.95       74.08     26.99 o
 -10   1   5      285.89      275.31     41.43 o
  -9   1   5      816.72      846.24     86.64 o
  -8   1   5     1850.62     2075.34    114.15 o
  -7   1   5      604.56      629.55     45.68 o
  -6   1   5     1125.57     1077.97     55.96 o
  -5   1   5      159.14      177.64     18.32 o
  -4   1   5      161.66      130.76     13.71 o
  -3   1   5     3865.51     4006.23     59.07 o
  -2   1   5       76.20       89.58      7.74 o
  -1   1   5     6437.79     6432.60     71.96 o
   0   1   5     2405.85     2408.74     46.66 o
   1   1   5     2562.35     2575.90     64.38 o
   2   1   5     1190.23     1278.00     44.67 o
   3   1   5     3874.73     3896.59    102.22 o
   4   1   5       66.22       71.53     12.05 o
   5   1   5      796.02      711.88     39.78 o
   6   1   5      568.85      578.33     38.76 o
   7   1   5      928.60      950.13     55.26 o
   8   1   5      124.25      140.83     24.66 o
   9   1   5     2773.02     2855.39    106.72 o
  10   1   5      791.07      732.81     62.63 o
  11   1   5     2299.98     2484.13    142.54 o
  12   1   5      486.93      504.36     75.80 o
  13   1   5      940.19      858.36    106.92 o
  14   1   5      176.22      165.41     46.67 o
  15   1   5      243.68      212.58     50.14 o
  16   1   5       46.26       43.30     46.76 o
 -18   2   5       62.25        0.00    172.60 o
 -17   2   5       32.95        0.00     76.61 o
 -16   2   5       58.77      115.61    127.68 o
 -15   2   5        5.17        0.00     64.79 o
 -14   2   5       12.48      101.30     67.85 o
 -13   2   5      181.18       98.07     54.10 o
 -12   2   5      783.48      926.87    109.15 o
 -11   2   5     1106.66     1171.06     95.98 o
 -10   2   5     1801.72     1997.45    120.20 o
  -9   2   5     1657.49     1663.82     76.24 o
  -8   2   5      734.11      740.14     36.51 o
  -7   2   5     1125.16      851.92     58.97 o
  -6   2   5      200.37      291.06     28.11 o
  -5   2   5     3177.34     2900.32     83.06 o
  -4   2   5       70.72       71.74      8.89 o
  -3   2   5     3579.29     3503.92     56.74 o
  -2   2   5      775.57      761.14     25.79 o
  -1   2   5    10468.35    10745.71    102.69 o
   0   2   5     1717.26     1817.88     46.97 o
   1   2   5     3096.65     2846.43     58.46 o
   2   2   5     4408.36     4517.91    106.58 o
   3   2   5      619.65      612.16     43.43 o
   4   2   5      204.19      153.29     23.54 o
   5   2   5       16.85       10.60     12.04 o
   6   2   5      707.45      625.30     46.69 o
   7   2   5       11.89       31.58     19.72 o
   8   2   5     1198.46     1151.75     61.94 o
   9   2   5      954.13      874.87     68.08 o
  10   2   5      681.63      743.88     79.02 o
  11   2   5       19.04       27.44     23.64 o
  12   2   5       74.50        0.00     33.15 o
  13   2   5       85.39       72.23     31.06 o
  14   2   5        2.12       61.26     38.24 o
  15   2   5        5.05        0.39     29.54 o
  16   2   5        4.25        0.00     40.28 o
 -17   3   5      133.60      114.43    106.58 o
 -16   3   5      116.38      118.78     70.78 o
 -15   3   5       62.00      141.54    123.43 o
 -14   3   5      809.50      727.85    127.02 o
 -13   3   5      840.65      917.15    130.59 o
 -12   3   5      974.98     1172.68     98.53 o
 -11   3   5      389.07      335.76     39.51 o
 -10   3   5     2682.87     2838.26    110.42 o
  -9   3   5      574.43      538.69     46.59 o
  -8   3   5      546.58      494.23     39.79 o
  -7   3   5      538.93      546.58     38.93 o
  -6   3   5      181.57      152.33     19.44 o
  -5   3   5      129.33       90.93     14.86 o
  -4   3   5      588.05      619.99     42.14 o
  -3   3   5      581.55      640.63     37.97 o
  -2   3   5       30.03       11.12      7.93 o
  -1   3   5     2040.66     1935.61     50.52 o
   0   3   5     2561.74     2653.71     63.73 o
   1   3   5     1780.63     1928.81     59.96 o
   2   3   5     3236.29     3401.98     84.68 o
   3   3   5     3109.53     3105.02     82.29 o
   4   3   5      898.90      941.57     55.80 o
   5   3   5     1073.53     1113.65     67.43 o
   6   3   5      551.17      607.40     56.29 o
   7   3   5      388.00      394.01     33.54 o
   8   3   5      748.02      692.93     73.61 o
   9   3   5      790.27      802.03     81.10 o
  10   3   5      111.28      100.09     35.83 o
  11   3   5      535.68      458.95     66.68 o
  12   3   5        5.62        0.00     46.49 o
  13   3   5      173.07      154.10     45.55 o
  14   3   5        7.04       42.74     40.18 o
  15   3   5       10.76       20.27     42.59 o
 -16   4   5       54.85      101.75     63.31 o
 -15   4   5       76.36       66.91     43.40 o
 -14   4   5      472.97      558.42    101.01 o
 -13   4   5      251.76      273.35     57.62 o
 -12   4   5      356.48      392.39     83.11 o
 -11   4   5       78.36       32.81     37.60 o
 -10   4   5      731.59      603.62     78.86 o
  -9   4   5       90.64       66.17     30.65 o
  -8   4   5      653.61      585.86     50.60 o
  -7   4   5       16.45       14.00     15.35 o
  -6   4   5      643.42      638.32     44.01 o
  -5   4   5      369.93      398.72     47.75 o
  -4   4   5      115.31      137.39     20.97 o
  -3   4   5      262.19      194.56     26.24 o
  -2   4   5     1169.62     1202.79     60.96 o
  -1   4   5      227.97      215.74     26.00 o
   0   4   5     1543.98     1537.17     67.70 o
   1   4   5       11.03        0.00     12.25 o
   2   4   5      197.40      183.28     21.98 o
   3   4   5      123.67       99.51     15.61 o
   4   4   5     1865.78     1901.79     78.14 o
   5   4   5      126.86       89.99     18.41 o
   6   4   5     1017.95     1024.67     68.33 o
   7   4   5       32.39       36.29     31.27 o
   8   4   5     1945.54     1958.69    152.18 o
   9   4   5        7.67        0.00     32.12 o
  10   4   5      107.81      135.82     38.31 o
  11   4   5       17.64       39.87     37.70 o
  12   4   5       44.95      122.05     46.80 o
  13   4   5       20.97      101.55     58.41 o
  14   4   5        3.44       67.48     52.28 o
 -15   5   5      151.86      166.43     79.31 o
 -14   5   5      276.05      316.24     99.65 o
 -13   5   5      177.71      241.82     73.15 o
 -12   5   5      552.80      576.12    116.27 o
 -11   5   5      361.52      380.26     79.57 o
 -10   5   5      989.90     1015.33    118.76 o
  -9   5   5      446.83      439.86     62.36 o
  -8   5   5      271.75      298.52     51.86 o
  -7   5   5      347.77      228.69     46.42 o
  -6   5   5     1466.00     1582.45    106.75 o
  -5   5   5       23.99        1.41     28.12 o
  -4   5   5      287.21      269.06     29.53 o
  -3   5   5      286.50      242.57     30.19 o
  -2   5   5      860.12      856.67     59.28 o
  -1   5   5      691.45      732.06     55.40 o
   0   5   5      367.52      373.15     35.00 o
   1   5   5      351.31      332.02     35.17 o
   2   5   5      615.40      630.22     47.27 o
   3   5   5      278.19      317.72     35.75 o
   4   5   5     1946.65     2102.78     98.24 o
   5   5   5     1403.45     1615.57     87.62 o
   6   5   5        0.68        0.00     16.88 o
   7   5   5      239.14      257.48     51.78 o
   8   5   5        0.46       31.87     29.38 o
   9   5   5       59.59       26.87     28.79 o
  10   5   5        1.92        1.36     30.16 o
  11   5   5       18.88       45.29     61.76 o
  12   5   5       34.74        0.00     35.82 o
  13   5   5       49.49        0.00     69.46 o
 -14   6   5      233.30      298.50     94.57 o
 -13   6   5        4.30        0.00     38.77 o
 -12   6   5      224.77       59.47     59.86 o
 -11   6   5       14.09       30.79     43.71 o
 -10   6   5        3.83        0.00     37.33 o
  -9   6   5      282.40      217.89     72.03 o
  -8   6   5      261.65      267.79     56.11 o
  -7   6   5      143.89      131.33     40.63 o
  -6   6   5        3.16        0.00     30.07 o
  -5   6   5      272.97      228.59     48.50 o
  -4   6   5       23.03       22.65     23.08 o
  -3   6   5      763.32      763.65     78.21 o
  -2   6   5      156.82      174.95     34.76 o
  -1   6   5      214.24      219.49     34.88 o
   0   6   5       10.09        0.00     21.86 o
   1   6   5      238.87      210.91     36.93 o
   2   6   5       94.58       93.26     23.85 o
   3   6   5      131.20       98.48     28.84 o
   4   6   5      503.51      549.65     58.48 o
   5   6   5       12.30       29.08     25.42 o
   6   6   5      246.50      273.66     54.05 o
   7   6   5        1.70        0.00     29.12 o
   8   6   5      100.72      130.93     41.34 o
   9   6   5       12.82       19.13     48.23 o
  10   6   5      199.26      317.33     69.58 o
  11   6   5       10.96        0.00     38.37 o
  12   6   5      142.31      135.09     54.50 o
 -12   7   5        5.52        0.00     56.49 o
 -11   7   5       79.15        1.42     47.23 o
 -10   7   5      101.11       18.35     69.64 o
  -9   7   5       55.07      136.10     54.18 o
  -8   7   5      632.99      792.36    117.38 o
  -7   7   5       26.36        0.00     47.72 o
  -6   7   5      174.35      165.17     50.20 o
  -5   7   5       12.16        0.00     30.17 o
  -4   7   5      247.19      271.60     56.48 o
  -3   7   5       10.44       30.28     28.79 o
  -2   7   5      541.21      637.76     66.38 o
  -1   7   5        0.76        1.17     34.16 o
   0   7   5      427.24      426.34     57.51 o
   1   7   5       75.87       81.15     24.86 o
   2   7   5        1.48       43.18     24.56 o
   3   7   5       93.07       29.10     43.38 o
   4   7   5        7.81       14.80     26.51 o
   5   7   5        2.46       11.19     34.76 o
   6   7   5       60.51       67.44     34.04 o
   7   7   5      218.00      143.86     45.91 o
   8   7   5      358.90      443.09     83.62 o
   9   7   5       11.94       10.02     46.69 o
  10   7   5       24.19        0.00     79.44 o
  -9   8   5       36.86       93.63     63.43 o
  -8   8   5        0.38       45.48     48.67 o
  -7   8   5       71.12      107.66     51.91 o
  -6   8   5        0.08        0.00     44.02 o
  -5   8   5      213.12      146.95     46.66 o
  -4   8   5        7.67        0.00     36.19 o
  -3   8   5      242.25      264.44     51.73 o
  -2   8   5       28.14        0.00     41.32 o
  -1   8   5      150.60      135.68     36.17 o
   0   8   5       65.48       29.54     35.44 o
   1   8   5       49.64       65.44     51.52 o
   2   8   5       19.08        0.00     37.53 o
   3   8   5        5.01       51.20     38.03 o
   4   8   5        8.28        0.00     50.01 o
   5   8   5      185.98      129.35     54.51 o
   6   8   5        7.30        0.00     68.17 o
   7   8   5       23.09        9.57    102.80 o
  -3   9   5       13.28       18.13     66.26 o
  -2   9   5      155.14      206.36     70.88 o
  -1   9   5        1.31       31.02     81.55 o
   0   9   5       77.02        0.00     65.06 o
   1   9   5        0.85        4.85     67.40 o
 -18   0   6      238.30      265.45    114.70 o
 -16   0   6        4.97       45.18     75.27 o
 -14   0   6       11.22        0.00     61.70 o
 -12   0   6        1.89        0.00     30.35 o
 -10   0   6     1736.80     1792.84    107.69 o
  -8   0   6     2318.86     1937.71    124.17 o
  -6   0   6     9479.96    10479.12    366.95 o
  -4   0   6       80.88       35.12     12.57 o
  -2   0   6    10916.13    10757.51    165.17 o
   0   0   6      147.41      144.09     26.55 o
   2   0   6     1528.08     1481.09     94.36 o
   4   0   6      287.70      286.05     41.38 o
   6   0   6     2865.89     2961.58    125.28 o
   8   0   6      914.89      874.14     78.68 o
  10   0   6       75.18       62.54     22.83 o
  12   0   6      897.07      804.71     90.92 o
  14   0   6       44.53       79.69     59.19 o
  16   0   6        9.90        0.00     63.47 o
 -18   1   6       34.73        0.00     69.52 o
 -17   1   6       24.74        0.00     49.77 o
 -16   1   6      294.87      303.34     90.37 o
 -15   1   6       23.70       46.38     43.17 o
 -14   1   6      737.38      801.68    124.71 o
 -13   1   6        2.12       45.66     34.75 o
 -12   1   6     2350.55     2520.34    138.43 o
 -11   1   6      397.53      339.15     52.92 o
 -10   1   6     2151.63     2231.41    171.04 o
  -9   1   6      181.38      195.05     32.13 o
  -8   1   6     2045.78     1989.56     93.76 o
  -7   1   6     1151.79     1180.75     69.26 o
  -6   1   6     1844.11     1673.27     69.11 o
  -5   1   6       13.16       16.08      8.97 o
  -4   1   6    13636.19    13974.52    146.48 o
  -3   1   6     2820.95     2747.29     53.10 o
  -2   1   6     1726.46     1728.76     35.01 o
  -1   1   6     1102.57     1044.27     30.65 o
   0   1   6      576.30      566.88     24.90 o
   1   1   6      289.06      280.65     22.74 o
   2   1   6     3465.53     3589.76    102.73 o
   3   1   6     5093.54     5243.09    132.89 o
   4   1   6     6983.05     7333.88    126.94 o
   5   1   6      350.85      387.90     32.91 o
   6   1   6     4302.63     4225.93    113.22 o
   7   1   6      414.00      440.70     36.22 o
   8   1   6     3232.83     3092.08    107.01 o
   9   1   6      109.19      112.37     23.09 o
  10   1   6     1085.09     1153.75     79.97 o
  11   1   6       23.01       28.75     19.96 o
  12   1   6      696.79      725.08     80.60 o
  13   1   6       33.65        2.96     34.06 o
  14   1   6       53.38       20.45     32.77 o
  15   1   6       89.48       63.76     40.69 o
  16   1   6      123.53       41.78     77.14 o
 -18   2   6       88.05       43.83     89.77 o
 -17   2   6      191.61      150.42    155.48 o
 -16   2   6       30.29        0.00     67.20 o
 -15   2   6      465.99      569.11    142.33 o
 -14   2   6       39.34        0.00     68.29 o
 -13   2   6        5.61        0.00     40.62 o
 -12   2   6      104.90       32.79     28.36 o
 -11   2   6      529.92      565.39     65.55 o
 -10   2   6      132.64      130.54     40.68 o
  -9   2   6      579.42      564.09     55.05 o
  -8   2   6     2177.70     2091.70     78.24 o
  -7   2   6       52.14       58.33     16.80 o
  -6   2   6     2120.33     2072.22     68.47 o
  -5   2   6       57.96       50.88      9.13 o
  -4   2   6     5669.96     5950.09     80.95 o
  -3   2   6      967.81      952.70     31.92 o
  -2   2   6      509.73      496.38     23.81 o
  -1   2   6        0.66        0.00      6.01 o
   0   2   6     1759.01     1655.30     51.73 o
   1   2   6      118.95      155.98     21.14 o
   2   2   6     1485.85     1469.03     60.18 o
   3   2   6      729.95      873.68     53.30 o
   4   2   6     2818.68     2901.32    103.22 o
   5   2   6       78.34       38.33     17.66 o
   6   2   6      184.92      176.43     23.35 o
   7   2   6       16.08       10.34      9.18 o
   8   2   6      353.09      375.17     36.34 o
   9   2   6        9.99        0.00     17.27 o
  10   2   6      181.82      223.44     44.20 o
  11   2   6      317.25      233.64     46.97 o
  12   2   6        2.12        5.91     22.75 o
  13   2   6       10.11       60.14     39.68 o
  14   2   6      174.88      147.54     44.95 o
  15   2   6      188.30      184.04    108.24 o
 -17   3   6       85.49        0.00     90.73 o
 -16   3   6      211.91      218.64    110.76 o
 -15   3   6       44.16        0.00     77.54 o
 -14   3   6      507.12      585.29    114.21 o
 -13   3   6      392.41      314.50     69.74 o
 -12   3   6       24.37       36.51     24.67 o
 -11   3   6       59.13       12.42     25.75 o
 -10   3   6     1519.95     1499.29     71.11 o
  -9   3   6       29.68       12.69     12.18 o
  -8   3   6      273.49      257.16     26.33 o
  -7   3   6      174.95      146.81     22.49 o
  -6   3   6     3344.47     3400.29    102.09 o
  -5   3   6     3566.30     3514.63     86.78 o
  -4   3   6       80.17       73.21     13.40 o
  -3   3   6     4065.39     4238.35    102.79 o
  -2   3   6     1199.99     1328.00     53.60 o
  -1   3   6     5954.23     6084.57     94.90 o
   0   3   6       44.73       42.97     12.75 o
   1   3   6     5224.65     5110.39    120.35 o
   2   3   6      110.91       97.53     16.06 o
   3   3   6     1418.86     1479.84     86.10 o
   4   3   6      230.17      262.19     38.28 o
   5   3   6     1549.09     1719.73    118.02 o
   6   3   6     1201.49     1441.55    108.99 o
   7   3   6       12.82       27.38     18.96 o
   8   3   6      310.33      299.81     37.46 o
   9   3   6      118.76      127.33     38.67 o
  10   3   6       87.09      118.80     35.52 o
  11   3   6       15.98       11.85     31.49 o
  12   3   6       31.75       31.80     37.78 o
  13   3   6      180.46      191.16     57.31 o
  14   3   6      342.68      325.70     72.20 o
  15   3   6      165.85      159.10     59.03 o
 -16   4   6      133.09       26.76     46.22 o
 -15   4   6      115.83      112.74     53.93 o
 -14   4   6      241.86      203.85     46.72 o
 -13   4   6      471.40      457.61     80.07 o
 -12   4   6        6.01       26.18     33.54 o
 -11   4   6      944.34     1093.27     91.22 o
 -10   4   6      104.17      116.10     38.02 o
  -9   4   6      258.74      204.53     48.45 o
  -8   4   6       33.52       62.29     24.67 o
  -7   4   6        8.99        6.38     19.54 o
  -6   4   6      735.85      759.31     65.65 o
  -5   4   6      117.15      112.55     20.17 o
  -4   4   6     1019.34     1072.26     62.12 o
  -3   4   6        4.03        0.00     14.57 o
  -2   4   6      530.14      498.63     43.54 o
  -1   4   6        5.26       13.83     14.28 o
   0   4   6      973.12      907.73     56.07 o
   1   4   6     1385.95     1494.27     61.84 o
   2   4   6     1674.98     1667.01     66.22 o
   3   4   6      120.63      133.72     19.53 o
   4   4   6     1787.85     1758.60     78.45 o
   5   4   6       68.16       36.89     15.37 o
   6   4   6       46.00       16.05     20.98 o
   7   4   6       53.13       25.24     24.36 o
   8   4   6      185.99      110.09     46.07 o
   9   4   6      295.89      265.20     53.71 o
  10   4   6        0.82       59.63     34.24 o
  11   4   6       78.96       57.12     34.24 o
  12   4   6       90.53       34.18     28.34 o
  13   4   6       79.77       26.36     99.03 o
  14   4   6       84.11       78.60     52.97 o
 -15   5   6      236.94      155.77    105.07 o
 -14   5   6        2.21       76.97     48.11 o
 -13   5   6       38.53       99.70     45.60 o
 -12   5   6        2.43       11.57     41.32 o
 -11   5   6        7.72       97.91     47.21 o
 -10   5   6        1.81       21.97     50.03 o
  -9   5   6       12.52       40.56     31.02 o
  -8   5   6      202.11       81.66     52.11 o
  -7   5   6      249.78      289.18     50.16 o
  -6   5   6      212.06      171.93     35.43 o
  -5   5   6     1278.12     1208.42     87.50 o
  -4   5   6       20.82       14.97     27.92 o
  -3   5   6     3222.48     3484.26    114.99 o
  -2   5   6        6.88        0.00     15.25 o
  -1   5   6     2058.89     2149.22    110.59 o
   0   5   6      133.30      129.97     23.65 o
   1   5   6      529.51      521.07     40.64 o
   2   5   6      193.70      193.70     27.26 o
   3   5   6     1861.51     2008.63    102.16 o
   4   5   6     1305.72     1281.62     76.46 o
   5   5   6      424.72      452.14     53.13 o
   6   5   6      234.95      256.30     41.72 o
   7   5   6      180.14      212.19     46.48 o
   8   5   6       48.70       15.04     25.60 o
   9   5   6       94.46       81.36     35.70 o
  10   5   6       14.36        0.00     41.99 o
  11   5   6       27.67       66.41     55.25 o
  12   5   6        5.25        7.82     33.94 o
  13   5   6        4.36        0.00     38.04 o
 -14   6   6      130.24       92.47     59.25 o
 -13   6   6      176.20      123.15     50.46 o
 -12   6   6       14.64       29.29     60.48 o
 -11   6   6      117.45       96.19     54.60 o
 -10   6   6        0.62        0.00     44.28 o
  -9   6   6      719.59      818.88    112.94 o
  -8   6   6       29.83       65.26     38.46 o
  -7   6   6      184.79      184.87     35.52 o
  -6   6   6        5.57       23.43     33.12 o
  -5   6   6      163.79      163.77     34.30 o
  -4   6   6       19.12        5.47     23.87 o
  -3   6   6      270.85      246.89     52.84 o
  -2   6   6      207.97      306.45     46.41 o
  -1   6   6      114.05       96.60     27.35 o
   0   6   6       70.73       40.64     21.88 o
   1   6   6      138.01      116.37     36.89 o
   2   6   6      689.20      783.94     71.56 o
   3   6   6      355.32      399.60     51.92 o
   4   6   6        2.39       30.65     28.61 o
   5   6   6       10.69       40.97     24.85 o
   6   6   6       24.01        7.22     27.44 o
   7   6   6      376.14      409.28     67.17 o
   8   6   6      116.01      104.07     35.00 o
   9   6   6       51.05       12.15     32.23 o
  10   6   6       29.52       83.34     38.87 o
  11   6   6        3.03       68.89     31.11 o
 -12   7   6       26.71       61.63     41.00 o
 -11   7   6       68.43        0.00     55.16 o
 -10   7   6        9.04        0.00     47.14 o
  -9   7   6       12.03       52.60     64.38 o
  -8   7   6        5.24       41.85     41.75 o
  -7   7   6      137.20      107.20     36.90 o
  -6   7   6      163.95      177.18     45.13 o
  -5   7   6      622.96      611.09     83.18 o
  -4   7   6       16.46       23.36     31.51 o
  -3   7   6       77.70       41.73     28.32 o
  -2   7   6       12.82        0.00     22.47 o
  -1   7   6       37.71       31.75     25.09 o
   0   7   6      122.49      133.54     30.77 o
   1   7   6       58.27       58.06     30.73 o
   2   7   6        2.92        0.00     30.63 o
   3   7   6      239.81      227.04     51.48 o
   4   7   6       46.52       17.02     41.03 o
   5   7   6       93.26      110.29     38.97 o
   6   7   6     1097.80      967.75    115.98 o
   7   7   6       25.18       36.71     32.01 o
   8   7   6       22.67       36.11     44.18 o
   9   7   6        7.39       14.25     34.87 o
  -9   8   6       92.82       57.76     39.83 o
  -8   8   6        1.33       31.25     40.92 o
  -7   8   6      351.98      386.29     79.86 o
  -6   8   6        9.53        0.00     41.61 o
  -5   8   6       82.33       81.82     44.74 o
  -4   8   6        5.68        0.00     47.49 o
  -3   8   6       49.07       38.62     27.98 o
  -2   8   6       76.15       49.50     29.94 o
  -1   8   6       84.52       72.34     34.92 o
   0   8   6        2.17        2.22     35.49 o
   1   8   6      194.73      185.17     66.06 o
   2   8   6       43.09       55.59     34.39 o
   3   8   6       24.17       47.59     47.25 o
   4   8   6       55.10       30.70     52.14 o
   5   8   6       20.77       22.66     47.65 o
   6   8   6       13.32        0.00     76.03 o
 -17   0   7      195.72      379.47    145.56 o
 -15   0   7      255.54      290.96     95.58 o
 -13   0   7        5.60      127.94    104.62 o
 -11   0   7     3740.86     3148.83    438.59 o
  -9   0   7      224.79      168.27     22.40 o
  -7   0   7       83.31      114.25     44.81 o
  -5   0   7      894.74     1035.07     90.75 o
  -3   0   7      804.85      614.77     43.60 o
  -1   0   7     2866.16     2680.25    152.62 o
   1   0   7     6547.28     6441.24    274.66 o
   3   0   7     7717.85     7583.35    169.45 o
   5   0   7      246.99      188.66     32.91 o
   7   0   7     1480.44     1556.95     87.87 o
   9   0   7     1020.90     1081.13     94.31 o
  11   0   7       94.87      140.49     42.08 o
  13   0   7      473.92      553.51    115.92 o
  15   0   7        7.82        1.16     89.49 o
 -18   1   7       65.50      235.30    157.56 o
 -17   1   7      241.79      312.11    107.37 o
 -16   1   7       94.44      124.82     78.70 o
 -15   1   7     1165.07     1334.06    213.07 o
 -14   1   7       99.33       49.47     38.60 o
 -13   1   7     2031.42     2161.50    192.95 o
 -12   1   7       13.30        0.00     27.68 o
 -11   1   7     7416.38     7722.36    220.55 o
 -10   1   7      326.23      283.50     41.72 o
  -9   1   7     7018.87     7200.39    188.50 o
  -8   1   7      260.69      204.39     29.78 o
  -7   1   7     8307.93     8494.87    180.82 o
  -6   1   7      418.69      457.27     37.97 o
  -5   1   7     2297.06     2137.08     70.26 o
  -4   1   7      197.66      252.77     19.65 o
  -3   1   7     2989.35     2974.68     58.00 o
  -2   1   7     4432.99     4723.30     73.05 o
  -1   1   7       41.66       37.37      7.30 o
   0   1   7       23.70       14.68      6.29 o
   1   1   7      181.37      191.06     19.31 o
   2   1   7       65.50       39.89     10.22 o
   3   1   7        0.55       14.32     12.18 o
   4   1   7      345.10      392.77     30.24 o
   5   1   7      714.31      706.17     46.68 o
   6   1   7      131.66      102.02     27.77 o
   7   1   7       45.89       49.78     15.03 o
   8   1   7       14.56        0.00     17.22 o
   9   1   7       91.53       87.29     26.96 o
  10   1   7        6.82       25.23     18.71 o
  11   1   7       17.18        0.00     27.60 o
  12   1   7       22.32       44.40     24.51 o
  13   1   7      156.24      152.25     46.43 o
  14   1   7      111.98      110.90     33.60 o
  15   1   7       65.20        0.00     47.03 o
 -18   2   7        0.65        0.00    235.57 o
 -17   2   7      143.65      179.83     89.37 o
 -16   2   7      171.56      140.70     74.07 o
 -15   2   7      120.34      183.81     64.64 o
 -14   2   7      129.20       99.20     58.95 o
 -13   2   7      424.95      411.15     68.20 o
 -12   2   7       20.55       26.87     22.84 o
 -11   2   7      101.11      119.60     28.67 o
 -10   2   7      312.18      273.90     41.31 o
  -9   2   7      632.74      560.07     45.78 o
  -8   2   7     1214.41     1310.66     82.89 o
  -7   2   7      221.69      228.21     24.50 o
  -6   2   7     3055.26     3023.93     81.05 o
  -5   2   7       55.36       47.45      9.00 o
  -4   2   7     1750.37     1722.73     48.19 o
  -3   2   7     2660.96     2670.74     62.69 o
  -2   2   7     4446.25     4569.01     79.87 o
  -1   2   7     1283.37     1199.55     44.92 o
   0   2   7       32.09       39.71      8.51 o
   1   2   7     2729.12     2807.68     89.24 o
   2   2   7      904.48      914.37     48.84 o
   3   2   7      316.17      249.30     27.23 o
   4   2   7       35.95       26.84     13.01 o
   5   2   7     1033.27     1079.05     71.54 o
   6   2   7        4.56        0.00     18.61 o
   7   2   7      894.18      923.84     54.67 o
   8   2   7      393.32      465.20     48.27 o
   9   2   7      308.90      289.70     38.36 o
  10   2   7      736.60      719.87     77.98 o
  11   2   7        1.04       32.70     29.32 o
  12   2   7      252.68      202.50     43.11 o
  13   2   7       21.43        0.00     24.79 o
  14   2   7        1.47       69.39     47.28 o
  15   2   7       29.94       67.45     46.62 o
 -17   3   7       35.55       38.68     64.10 o
 -16   3   7      372.21      460.17    131.01 o
 -15   3   7       11.29        0.00     48.12 o
 -14   3   7       77.27        0.00     50.87 o
 -13   3   7     1729.36     1857.18    165.16 o
 -12   3   7      114.72       50.62     32.09 o
 -11   3   7      891.00      948.97     79.14 o
 -10   3   7      871.84      817.36     69.37 o
  -9   3   7     1083.09      999.36     57.27 o
  -8   3   7     1264.29     1271.15     63.02 o
  -7   3   7      864.54      860.69     51.77 o
  -6   3   7      568.19      525.18     38.49 o
  -5   3   7     6043.15     6188.28    111.94 o
  -4   3   7     1296.30     1335.26     45.27 o
  -3   3   7      385.70      369.11     23.38 o
  -2   3   7     1177.43     1222.46     46.24 o
  -1   3   7      192.87      175.26     19.40 o
   0   3   7     1645.01     1599.03     61.06 o
   1   3   7        6.06        9.55     10.64 o
   2   3   7     1079.80     1088.74     84.04 o
   3   3   7       33.51       38.19     15.90 o
   4   3   7      491.65      604.02     57.42 o
   5   3   7       41.29        0.00     28.85 o
   6   3   7        6.44        0.00     24.19 o
   7   3   7     1268.41     1288.19    101.40 o
   8   3   7       25.72        5.25     18.30 o
   9   3   7       40.69       43.26     22.06 o
  10   3   7       45.29       37.90     31.17 o
  11   3   7      347.67      316.43     58.32 o
  12   3   7       94.43      115.42     37.56 o
  13   3   7        7.11       77.04     41.47 o
  14   3   7       21.90        0.00     44.80 o
 -16   4   7      175.11      148.21     50.98 o
 -15   4   7       84.92       28.95     47.60 o
 -14   4   7       31.37        6.02     30.16 o
 -13   4   7       45.94       26.37     36.25 o
 -12   4   7      157.30      130.01     50.04 o
 -11   4   7       34.98       20.04     32.54 o
 -10   4   7      418.50      430.32     58.82 o
  -9   4   7       16.30        6.34     22.63 o
  -8   4   7     1464.66     1573.92    107.65 o
  -7   4   7       40.39       23.28     21.38 o
  -6   4   7     1753.95     1945.81    107.17 o
  -5   4   7      442.03      402.94     50.77 o
  -4   4   7     1692.02     1784.27     84.02 o
  -3   4   7      206.40      174.34     24.54 o
  -2   4   7      961.88     1046.43     64.80 o
  -1   4   7      431.82      405.18     27.28 o
   0   4   7     2171.17     1995.51    113.55 o
   1   4   7       35.75       30.72     12.94 o
   2   4   7       31.27       28.47     14.41 o
   3   4   7      147.10      126.90     23.78 o
   4   4   7       32.42        1.59     21.25 o
   5   4   7        7.78       29.48     24.77 o
   6   4   7      457.42      440.84     54.55 o
   7   4   7      123.53      170.64     44.36 o
   8   4   7       44.80       31.29     25.18 o
   9   4   7       10.06        9.26     26.15 o
  10   4   7      408.66      428.15     68.72 o
  11   4   7        5.80       49.17     32.87 o
  12   4   7      232.67      279.33     61.92 o
  13   4   7      105.37       77.02     45.74 o
 -15   5   7        4.43        0.00     44.35 o
 -14   5   7      263.15      241.38     64.48 o
 -13   5   7       31.29       50.64     45.68 o
 -12   5   7       46.04        0.00     33.58 o
 -11   5   7       54.40       17.74     41.32 o
 -10   5   7       89.67      120.05     38.49 o
  -9   5   7      109.51      133.15     36.00 o
  -8   5   7      708.27      706.02     70.49 o
  -7   5   7      268.71      273.47     42.14 o
  -6   5   7      161.57      161.62     30.86 o
  -5   5   7      152.53      140.70     34.23 o
  -4   5   7      748.85      777.55     73.09 o
  -3   5   7      345.68      298.53     43.52 o
  -2   5   7     1029.90     1026.66     79.08 o
  -1   5   7      524.82      594.09     63.33 o
   0   5   7     1143.10     1054.62     60.42 o
   1   5   7      636.74      657.83     51.83 o
   2   5   7     1506.13     1533.42     80.08 o
   3   5   7        0.72        0.00     18.55 o
   4   5   7      211.47      198.50     41.66 o
   5   5   7      666.46      621.71     86.99 o
   6   5   7      401.00      403.55     54.19 o
   7   5   7       90.67      103.01     38.56 o
   8   5   7        4.06        0.00     31.00 o
   9   5   7      314.56      309.46     53.22 o
  10   5   7       11.28       12.77     30.97 o
  11   5   7       55.50       33.23     34.22 o
  12   5   7        0.21        0.00     44.74 o
 -13   6   7        0.38       46.18     46.82 o
 -12   6   7      454.14      473.51    119.16 o
 -11   6   7       15.38       42.38     38.32 o
 -10   6   7       75.72      113.72     53.84 o
  -9   6   7        2.81       23.68     33.32 o
  -8   6   7      114.04       44.27     39.45 o
  -7   6   7       92.03       86.63     33.67 o
  -6   6   7      361.31      407.95     57.76 o
  -5   6   7      153.25      150.91     36.16 o
  -4   6   7      235.74      222.79     43.11 o
  -3   6   7       43.45       27.31     25.14 o
  -2   6   7      233.85      271.40     44.53 o
  -1   6   7        0.01        0.00     26.28 o
   0   6   7       13.13       35.75     35.15 o
   1   6   7       92.68       99.88     30.82 o
   2   6   7      206.30      273.85     48.67 o
   3   6   7      339.74      366.44     58.23 o
   4   6   7      207.18      153.96     37.36 o
   5   6   7      279.64      325.84     54.62 o
   6   6   7      113.28       52.63     52.09 o
   7   6   7        3.38       22.49     32.90 o
   8   6   7       37.86       58.43     36.85 o
   9   6   7       52.06       97.03     42.98 o
  10   6   7       12.60       56.78     34.08 o
  11   6   7        1.47       21.05     35.57 o
 -11   7   7      168.38       40.88     40.95 o
 -10   7   7       42.52       47.72     35.58 o
  -9   7   7       20.96        0.00     32.11 o
  -8   7   7       54.43      104.21     39.84 o
  -7   7   7       33.43        0.00     31.08 o
  -6   7   7       54.98       16.66     44.71 o
  -5   7   7       68.30       64.03     30.00 o
  -4   7   7      108.86       75.23     38.00 o
  -3   7   7       65.79       15.55     34.10 o
  -2   7   7      283.02      276.17     45.03 o
  -1   7   7      304.85      250.22     47.22 o
   0   7   7      711.21      656.27     80.15 o
   1   7   7      238.18      166.13     48.75 o
   2   7   7      308.92      361.74     61.41 o
   3   7   7       48.83       41.74     33.63 o
   4   7   7       45.46       95.60     38.65 o
   5   7   7       28.90       13.09     32.55 o
   6   7   7      590.97      610.90    100.42 o
   7   7   7       46.88       78.11     44.24 o
   8   7   7      196.80      221.19     58.12 o
  -8   8   7       54.36       85.24     65.30 o
  -7   8   7        1.89        0.00     48.66 o
  -6   8   7       32.79       17.27     46.22 o
  -5   8   7       59.26       57.98     36.84 o
  -4   8   7        1.37        1.18     28.81 o
  -3   8   7       22.13       11.04     36.81 o
  -2   8   7        9.05        0.00     34.53 o
  -1   8   7       60.85       37.15     35.52 o
   0   8   7        0.08        0.00     43.34 o
   1   8   7       45.15       86.18     43.61 o
   2   8   7       26.22       82.63     44.53 o
   3   8   7      181.62      188.80     52.66 o
   4   8   7       18.24        6.38     33.19 o
   5   8   7       23.91        0.00     69.15 o
 -18   0   8      546.37      736.47    249.14 o
 -16   0   8     1221.95     1665.81    238.30 o
 -14   0   8      735.59      862.36    172.51 o
 -12   0   8       16.38       33.46     30.57 o
 -10   0   8     1586.16     1564.71    125.30 o
  -8   0   8       92.40       57.56    104.31 o
  -6   0   8      253.57      263.90     38.59 o
  -4   0   8     5575.58     5225.42    135.69 o
  -2   0   8     9498.64     9848.54    457.33 o
   0   0   8    10115.28    10189.05    288.41 o
   2   0   8     1004.46      760.82     77.05 o
   4   0   8     4500.61     4589.17    159.99 o
   6   0   8      496.57      483.78     54.06 o
   8   0   8      191.27      218.15     43.84 o
  10   0   8      247.67      298.62     49.06 o
  12   0   8       86.26       74.71     39.39 o
  14   0   8       51.65      129.41     64.15 o
 -18   1   8        6.21       46.88     43.80 o
 -17   1   8        1.04       38.33     45.90 o
 -16   1   8        1.05        0.00     48.02 o
 -15   1   8        4.51       51.00     39.39 o
 -14   1   8      196.08      258.70     95.02 o
 -13   1   8      138.20      170.50     51.15 o
 -12   1   8       32.24       78.83     43.77 o
 -11   1   8     1234.71     1395.33     99.06 o
 -10   1   8      695.31      861.78     65.12 o
  -9   1   8      272.86      316.69     38.59 o
  -8   1   8     1075.63     1092.67     69.83 o
  -7   1   8       26.03        8.92     16.66 o
  -6   1   8      600.31      577.80     44.81 o
  -5   1   8      326.40      390.28     28.83 o
  -4   1   8     1393.87     1192.22     44.48 o
  -3   1   8     2093.33     2382.39     69.68 o
  -2   1   8     5114.37     4970.40     86.07 o
  -1   1   8      320.37      379.47     20.48 o
   0   1   8     6596.99     6157.82    175.03 o
   1   1   8       49.40       36.62     12.66 o
   2   1   8     4363.97     4099.78    142.90 o
   3   1   8      102.72       85.12     13.71 o
   4   1   8     1515.68     1434.31     60.27 o
   5   1   8       37.40       37.91     12.85 o
   6   1   8       39.73       40.89     18.04 o
   7   1   8      423.22      334.87     43.17 o
   8   1   8       51.18       18.18     18.59 o
   9   1   8      442.61      422.90     51.03 o
  10   1   8      133.10      139.92     28.72 o
  11   1   8      129.46      198.79     46.12 o
  12   1   8        2.23       23.16     36.90 o
  13   1   8       10.58        0.00     30.48 o
  14   1   8        4.17        0.00     54.89 o
 -17   2   8        3.83        0.00     75.41 o
 -16   2   8      468.13      625.29    150.01 o
 -15   2   8      125.90      222.10    151.13 o
 -14   2   8      203.04      249.44     57.85 o
 -13   2   8      611.39      562.74     80.60 o
 -12   2   8      941.82      926.42    100.25 o
 -11   2   8      581.88      638.53     80.76 o
 -10   2   8       33.76       30.38     18.73 o
  -9   2   8     2304.30     2384.72    110.06 o
  -8   2   8      125.25      146.10     24.01 o
  -7   2   8     1182.70     1270.67     62.02 o
  -6   2   8        4.38        0.25     13.34 o
  -5   2   8      718.73      774.47     36.24 o
  -4   2   8     1508.31     1707.42     55.27 o
  -3   2   8      576.12      583.41     31.19 o
  -2   2   8     2528.13     2589.29     69.19 o
  -1   2   8      256.45      203.21     20.05 o
   0   2   8     4171.47     4312.13     90.54 o
   1   2   8       14.63       25.60      9.78 o
   2   2   8     4210.91     4479.13    102.81 o
   3   2   8      279.62      331.05     29.93 o
   4   2   8      667.47      668.94     69.30 o
   5   2   8      558.86      506.48     50.45 o
   6   2   8     1368.67     1378.01     93.36 o
   7   2   8       44.93       44.37     20.89 o
   8   2   8       10.17       22.04     18.53 o
   9   2   8       70.17       66.80     23.30 o
  10   2   8      248.05      262.26     49.35 o
  11   2   8       16.57       49.01     28.99 o
  12   2   8      207.07      187.89     47.78 o
  13   2   8       25.59       60.56     41.42 o
  14   2   8        3.96        0.00     47.62 o
 -17   3   8       30.59      187.83     89.54 o
 -16   3   8        4.56        0.00    108.60 o
 -15   3   8       13.29        0.00     40.70 o
 -14   3   8       66.83      102.10     58.94 o
 -13   3   8      130.46       98.85     39.53 o
 -12   3   8      387.60      305.40     57.98 o
 -11   3   8      178.21      154.35     36.97 o
 -10   3   8      118.80      134.54     34.31 o
  -9   3   8      316.74      264.27     33.88 o
  -8   3   8     1220.19     1262.79     66.89 o
  -7   3   8       54.25       35.64     11.75 o
  -6   3   8      304.19      317.97     25.38 o
  -5   3   8       10.38       10.88      8.00 o
  -4   3   8      613.22      617.91     32.37 o
  -3   3   8      261.29      258.54     23.63 o
  -2   3   8     1302.17     1304.41     58.38 o
  -1   3   8       94.16       62.98     14.22 o
   0   3   8      887.78      847.45     52.07 o
   1   3   8      160.94      127.92     20.02 o
   2   3   8      300.46      320.71     49.61 o
   3   3   8       13.25        0.00     16.46 o
   4   3   8       82.15       87.33     28.73 o
   5   3   8     1490.77     1818.22    116.90 o
   6   3   8      689.19      742.95     75.34 o
   7   3   8     1293.72     1498.51    110.25 o
   8   3   8      128.30      123.63     28.43 o
   9   3   8     1142.26     1293.63    110.78 o
  10   3   8        1.87        0.00     32.93 o
  11   3   8      282.24      365.70     72.89 o
  12   3   8       17.44        0.00     25.82 o
  13   3   8      145.75       82.45     43.59 o
  14   3   8        0.66        0.00     39.68 o
 -16   4   8        2.46       70.27     52.34 o
 -15   4   8      123.40      113.50     45.86 o
 -14   4   8      153.25      231.00     65.42 o
 -13   4   8      731.38      806.22     99.66 o
 -12   4   8      254.81      173.01     42.97 o
 -11   4   8      977.52      880.51     86.20 o
 -10   4   8       13.64        0.00     20.36 o
  -9   4   8      822.12      968.49     75.27 o
  -8   4   8      129.55      101.78     20.46 o
  -7   4   8     2899.98     3151.54    126.19 o
  -6   4   8      217.34      254.85     35.70 o
  -5   4   8     1163.37     1232.15     64.87 o
  -4   4   8      385.76      419.86     35.85 o
  -3   4   8     1249.28     1227.83     61.60 o
  -2   4   8      208.88      226.25     35.71 o
  -1   4   8       13.82        6.19     13.01 o
   0   4   8      188.33      159.29     23.97 o
   1   4   8      253.56      282.20     36.51 o
   2   4   8      426.30      404.42     37.44 o
   3   4   8        3.63       33.36     22.18 o
   4   4   8     1369.46     1512.63     97.07 o
   5   4   8       65.15      103.77     28.59 o
   6   4   8       38.60       77.89     28.03 o
   7   4   8       75.29      114.18     29.38 o
   8   4   8      204.09      125.97     54.65 o
   9   4   8        6.84       33.91     45.62 o
  10   4   8       26.79        0.00     31.52 o
  11   4   8        1.46        0.00     43.47 o
  12   4   8        7.14        0.00     32.12 o
  13   4   8        1.30        0.00     43.18 o
 -15   5   8       85.97      113.50     45.46 o
 -14   5   8       16.41        0.00     45.94 o
 -13   5   8      198.55      321.88     68.57 o
 -12   5   8        0.02        0.00     26.24 o
 -11   5   8      107.77      190.72     52.96 o
 -10   5   8        2.88       15.88     22.26 o
  -9   5   8       28.94       35.57     26.54 o
  -8   5   8      367.61      441.45     57.75 o
  -7   5   8       81.04       70.75     35.78 o
  -6   5   8      394.77      343.27     51.65 o
  -5   5   8      121.56       80.62     25.90 o
  -4   5   8       83.33       80.15     23.82 o
  -3   5   8      594.88      611.40     62.26 o
  -2   5   8      151.07       86.57     27.52 o
  -1   5   8        3.34       21.30     28.86 o
   0   5   8      121.79       79.95     24.79 o
   1   5   8       22.57       49.54     23.20 o
   2   5   8      252.05      220.34     41.46 o
   3   5   8       40.86       89.88     41.47 o
   4   5   8        6.19        9.78     26.83 o
   5   5   8      472.10      551.02     66.83 o
   6   5   8        7.61        8.91     25.54 o
   7   5   8      462.40      596.51     79.99 o
   8   5   8        0.84        0.00     31.02 o
   9   5   8      123.76      149.16     41.49 o
  10   5   8       87.08       79.69     40.67 o
  11   5   8      278.05      367.90     62.35 o
 -13   6   8       90.54      264.05     79.31 o
 -12   6   8        0.22       50.28     43.79 o
 -11   6   8      142.18       79.78     37.68 o
 -10   6   8        3.59        0.00     35.24 o
  -9   6   8      626.72      652.32     79.91 o
  -8   6   8        2.29       16.33     28.70 o
  -7   6   8      331.95      333.32     54.99 o
  -6   6   8      553.35      625.95     69.56 o
  -5   6   8      567.58      665.20     73.60 o
  -4   6   8       47.87       33.82     38.97 o
  -3   6   8       52.15       50.39     32.82 o
  -2   6   8      290.16      271.99     48.73 o
  -1   6   8      429.19      485.35     59.56 o
   0   6   8       16.09        1.36     23.01 o
   1   6   8      146.42       73.68     29.32 o
   2   6   8       16.46       47.89     27.23 o
   3   6   8       54.80       71.84     54.05 o
   4   6   8        7.48       71.34     31.21 o
   5   6   8       10.64        0.00     35.27 o
   6   6   8      126.15      137.39     40.90 o
   7   6   8        5.54       56.61     33.60 o
   8   6   8        1.54        0.00     37.16 o
   9   6   8      110.62       74.47     32.21 o
  10   6   8        0.02        0.00     31.22 o
 -11   7   8       69.86       55.20     63.27 o
 -10   7   8       25.71        0.00     36.86 o
  -9   7   8       13.40        0.00     40.08 o
  -8   7   8        3.30        0.00     34.96 o
  -7   7   8      202.22      122.79     45.47 o
  -6   7   8      233.14      159.46     52.07 o
  -5   7   8       55.42        0.00     38.31 o
  -4   7   8      202.13      175.94     47.03 o
  -3   7   8        9.65        0.00     26.37 o
  -2   7   8      172.91      127.59     33.03 o
  -1   7   8      133.78       94.06     37.74 o
   0   7   8       94.58       54.82     57.71 o
   1   7   8        7.02       50.57     34.12 o
   2   7   8       98.94      127.46     49.00 o
   3   7   8       89.55       10.97     33.78 o
   4   7   8       17.41       23.71     44.67 o
   5   7   8        3.88       36.32     40.03 o
   6   7   8       31.52       85.13     43.93 o
   7   7   8       15.71       44.86     47.61 o
   8   7   8        4.70        0.00     38.46 o
  -7   8   8      130.13       25.37     37.02 o
  -6   8   8       13.16        0.00     77.42 o
  -5   8   8       25.61        0.00     40.92 o
  -4   8   8      214.02      140.18     60.78 o
  -3   8   8       51.43       77.76     45.91 o
  -2   8   8        0.86        0.00     35.49 o
  -1   8   8      129.82      107.89     41.42 o
   0   8   8        4.06       48.21     43.48 o
   1   8   8       91.80       62.81     45.05 o
   2   8   8        0.93        0.00     54.58 o
   3   8   8        1.58       25.35     42.16 o
   4   8   8       30.37       97.38     45.36 o
 -17   0   9      280.30      235.77     88.67 o
 -15   0   9      616.89      633.63    139.29 o
 -13   0   9     1106.77     1276.18    146.03 o
 -11   0   9       31.73       23.38     30.61 o
  -9   0   9      161.86       96.80     42.27 o
  -7   0   9      171.27      154.42     26.31 o
  -5   0   9     1355.49     1405.84     83.37 o
  -3   0   9     3346.44     3432.83    119.16 o
  -1   0   9      229.17      144.22     21.31 o
   1   0   9      165.56      186.78     46.16 o
   3   0   9      366.06      326.87     37.22 o
   5   0   9      423.33      457.86     49.82 o
   7   0   9      245.98      234.45     40.55 o
   9   0   9      740.88      766.18     81.27 o
  11   0   9      710.97      844.38    108.34 o
  13   0   9      107.09      112.61     67.01 o
 -17   1   9      287.92      437.36    117.89 o
 -16   1   9       13.52        0.00     31.20 o
 -15   1   9      163.80      168.06     53.55 o
 -14   1   9      464.16      387.62     68.51 o
 -13   1   9      233.40      131.95     37.64 o
 -12   1   9      173.72       85.17     29.38 o
 -11   1   9       51.46       32.93     14.78 o
 -10   1   9     2799.39     2823.98    101.76 o
  -9   1   9     2663.50     2743.44    126.34 o
  -8   1   9       15.52       15.17     16.00 o
  -7   1   9     4043.33     4108.12    130.02 o
  -6   1   9      272.66      246.86     25.69 o
  -5   1   9     5391.34     5154.84    167.56 o
  -4   1   9       24.99        3.61     11.29 o
  -3   1   9     3521.44     3460.22     92.23 o
  -2   1   9        7.42        3.87      5.93 o
  -1   1   9     5755.77     5933.55    157.82 o
   0   1   9      271.95      271.22     27.43 o
   1   1   9     1027.07      899.39     76.53 o
   2   1   9     1295.78     1191.38     60.26 o
   3   1   9      624.41      559.51     46.71 o
   4   1   9      350.68      319.18     32.87 o
   5   1   9     1401.31     1346.98     65.30 o
   6   1   9      251.46      339.18     45.62 o
   7   1   9       48.06       37.20     19.87 o
   8   1   9      104.83       73.31     19.26 o
   9   1   9       81.76       75.53     25.20 o
  10   1   9       56.20       70.07     26.11 o
  11   1   9      229.02      141.90     36.99 o
  12   1   9       38.04       36.79     29.63 o
  13   1   9      167.95      186.83     50.86 o
  14   1   9        3.57        0.00     59.53 o
 -17   2   9       80.05      152.24    118.34 o
 -16   2   9        6.32        0.00     77.41 o
 -15   2   9      497.37      468.20    103.16 o
 -14   2   9      130.70       76.61     43.46 o
 -13   2   9      386.03      413.37     65.89 o
 -12   2   9        1.38        8.47     23.58 o
 -11   2   9      184.05      169.87     47.46 o
 -10   2   9      415.17      373.40     46.09 o
  -9   2   9      197.99      204.82     29.56 o
  -8   2   9      325.78      293.32     34.18 o
  -7   2   9      471.50      541.54     39.49 o
  -6   2   9        6.46        7.75     11.63 o
  -5   2   9       92.46       79.46     12.96 o
  -4   2   9      163.21      144.27     18.72 o
  -3   2   9      261.24      237.75     23.83 o
  -2   2   9       20.19       22.88      9.71 o
  -1   2   9      477.00      559.95     34.05 o
   0   2   9      239.43      227.15     21.71 o
   1   2   9       52.75       28.19     10.68 o
   2   2   9      329.65      353.16     28.17 o
   3   2   9      373.72      414.43     39.11 o
   4   2   9      577.46      602.71     51.41 o
   5   2   9      511.04      556.00     54.06 o
   6   2   9      659.45      697.25     68.78 o
   7   2   9      272.41      253.33     38.22 o
   8   2   9       35.99       57.96     21.78 o
   9   2   9      172.50      160.56     44.14 o
  10   2   9      185.28      208.30     40.07 o
  11   2   9       88.93      103.46     37.29 o
  12   2   9        0.00       38.07     32.28 o
  13   2   9      165.81      122.54     42.49 o
 -16   3   9      259.49      336.68     92.51 o
 -15   3   9       33.09       95.46     48.33 o
 -14   3   9      274.18      279.30     70.83 o
 -13   3   9       70.57        7.89     28.89 o
 -12   3   9     1285.86     1363.27    120.09 o
 -11   3   9       83.52       41.12     21.23 o
 -10   3   9      819.46      865.50     70.43 o
  -9   3   9       49.54       23.71     23.18 o
  -8   3   9     2496.47     2775.40    119.51 o
  -7   3   9      655.55      687.05     45.54 o
  -6   3   9      132.88      132.70     16.83 o
  -5   3   9     1369.65     1409.20     57.03 o
  -4   3   9      201.44      174.88     21.95 o
  -3   3   9     2097.71     2313.69     83.21 o
  -2   3   9      255.78      231.28     29.42 o
  -1   3   9      152.43      141.76     20.64 o
   0   3   9      733.62      687.81     45.23 o
   1   3   9     1241.94     1323.04     74.65 o
   2   3   9     1266.15     1355.73     86.53 o
   3   3   9      896.21      997.48     89.37 o
   4   3   9     1734.12     2002.96    113.51 o
   5   3   9      443.38      455.97     58.08 o
   6   3   9      170.45      176.20     33.68 o
   7   3   9       11.64        5.40     16.94 o
   8   3   9       30.50       28.07     26.41 o
   9   3   9       19.56       19.21     21.36 o
  10   3   9        8.96        7.39     26.74 o
  11   3   9        0.45        6.94     29.71 o
  12   3   9        4.81        5.70     42.03 o
  13   3   9       38.18       23.01     38.91 o
 -16   4   9        0.67        0.00     70.38 o
 -15   4   9       34.80       22.61     52.75 o
 -14   4   9        0.41        0.00     53.85 o
 -13   4   9      148.46      151.94     43.70 o
 -12   4   9        1.00        0.00     33.53 o
 -11   4   9      199.01      214.47     40.15 o
 -10   4   9      169.85       96.96     26.68 o
  -9   4   9      351.09      385.06     55.06 o
  -8   4   9       70.60       73.02     21.06 o
  -7   4   9       35.64       47.82     16.83 o
  -6   4   9      236.38      227.82     33.30 o
  -5   4   9       48.63       15.95     17.55 o
  -4   4   9      292.97      339.23     35.36 o
  -3   4   9       50.91       32.58     33.13 o
  -2   4   9      955.29      937.30     62.80 o
  -1   4   9        0.66        9.67     10.55 o
   0   4   9      169.27      152.40     30.45 o
   1   4   9       95.80      107.36     29.06 o
   2   4   9       28.22        1.67     26.25 o
   3   4   9      274.97      250.97     44.43 o
   4   4   9      870.26     1021.64     80.67 o
   5   4   9      159.58      180.83     36.22 o
   6   4   9      444.54      499.51     62.31 o
   7   4   9       34.13       62.64     28.01 o
   8   4   9       86.95       43.70     30.20 o
   9   4   9       19.45       50.61     39.36 o
  10   4   9       56.81       29.62     39.25 o
  11   4   9       43.01       31.54     30.47 o
  12   4   9        0.35        6.91     39.13 o
 -14   5   9      228.50      324.89     76.41 o
 -13   5   9        0.49       37.64     37.88 o
 -12   5   9      539.34      658.92     85.67 o
 -11   5   9      118.01       74.66     35.85 o
 -10   5   9      340.46      371.40     49.16 o
  -9   5   9       42.76       63.70     25.70 o
  -8   5   9      738.08      773.85     79.30 o
  -7   5   9      272.81      197.30     57.71 o
  -6   5   9      293.84      308.49     47.59 o
  -5   5   9       19.90        5.46     21.44 o
  -4   5   9      826.61      982.12     81.59 o
  -3   5   9      231.22      192.78     41.51 o
  -2   5   9        9.99       26.07     28.60 o
  -1   5   9       22.86        5.20     23.62 o
   0   5   9      123.01       85.64     23.69 o
   1   5   9       17.73       53.94     29.14 o
   2   5   9      504.58      528.92     69.57 o
   3   5   9      297.27      330.03     61.62 o
   4   5   9      520.75      480.91     65.51 o
   5   5   9        4.51        9.86     26.30 o
   6   5   9       45.24       12.87     26.89 o
   7   5   9      222.42      239.69     50.48 o
   8   5   9      260.83      271.40     53.95 o
   9   5   9       44.07      106.93     47.72 o
  10   5   9       28.04       19.15     30.54 o
  11   5   9       35.14        4.84     38.42 o
 -13   6   9        2.47        0.00     53.28 o
 -12   6   9        5.48        0.00     38.63 o
 -11   6   9       65.07        0.00     36.08 o
 -10   6   9      145.95      234.01     62.73 o
  -9   6   9       79.46       55.29     34.41 o
  -8   6   9       46.52       84.78     35.18 o
  -7   6   9        5.26       19.59     31.17 o
  -6   6   9       90.15      103.21     36.79 o
  -5   6   9       43.09        6.41     27.87 o
  -4   6   9     1253.88     1457.71    117.06 o
  -3   6   9       23.98        2.45     30.03 o
  -2   6   9       94.58       51.91     34.42 o
  -1   6   9       29.97        0.00     34.20 o
   0   6   9       98.66      115.20     58.14 o
   1   6   9      336.86      208.11     39.47 o
   2   6   9      101.12       89.76     34.00 o
   3   6   9      142.93       91.88     39.46 o
   4   6   9      146.84       93.94     35.56 o
   5   6   9       21.27       37.71     43.07 o
   6   6   9        0.79       20.39     35.88 o
   7   6   9       15.57        0.00     35.81 o
   8   6   9        1.86       36.98     42.84 o
   9   6   9        0.47        9.84     48.25 o
 -10   7   9       63.87       29.96     63.18 o
  -9   7   9        5.44       85.68     50.19 o
  -8   7   9       98.29      132.64     46.49 o
  -7   7   9      129.78      110.70     36.41 o
  -6   7   9      195.79      198.47     52.31 o
  -5   7   9        1.21       49.07     34.39 o
  -4   7   9        0.51       37.19     46.26 o
  -3   7   9       28.34       30.17     38.62 o
  -2   7   9      131.94       35.56     35.66 o
  -1   7   9        0.81        0.00     35.79 o
   0   7   9        0.11        1.84     35.77 o
   1   7   9       18.75        3.70     43.44 o
   2   7   9       19.09       50.71     43.46 o
   3   7   9       27.28       61.10     43.94 o
   4   7   9       25.17       21.65     74.33 o
   5   7   9       46.72       17.94     50.69 o
   6   7   9       32.82      134.27     52.41 o
   7   7   9        2.64        0.00     40.68 o
  -6   8   9      214.00      350.68     72.35 o
  -5   8   9       13.55        0.00     43.16 o
  -4   8   9       90.26       73.26     43.41 o
  -3   8   9        1.38       50.37     37.97 o
  -2   8   9       91.04      125.02     50.89 o
  -1   8   9        2.17       14.21     31.95 o
   0   8   9       54.85       90.40     58.94 o
   1   8   9       11.45       80.16     42.54 o
   2   8   9       34.85      133.17     54.74 o
 -16   0  10      243.82      163.68     94.11 o
 -14   0  10      668.04      688.03    162.52 o
 -12   0  10     1894.89     2058.41    180.63 o
 -10   0  10     7554.44     7509.52    248.57 o
  -8   0  10     7934.88     8309.82    368.85 o
  -6   0  10     2622.76     2522.30    116.15 o
  -4   0  10     4860.96     5121.43    143.97 o
  -2   0  10     1428.13     1319.54    112.29 o
   0   0  10       15.14       19.97     23.18 o
   2   0  10      424.11      419.79     55.45 o
   4   0  10     1201.64     1190.10     81.16 o
   6   0  10      225.79      202.85     35.04 o
   8   0  10     2598.39     2589.05    142.84 o
  10   0  10       43.70       33.95     36.56 o
  12   0  10      302.14      245.92     88.91 o
 -17   1  10       62.84        0.00     32.74 o
 -16   1  10       71.08        0.37     47.73 o
 -15   1  10       97.08      117.64     40.15 o
 -14   1  10       33.41       76.89     33.53 o
 -13   1  10      107.95      108.27     45.50 o
 -12   1  10       16.20       50.46     28.10 o
 -11   1  10        8.70       31.90     24.00 o
 -10   1  10      287.43      323.77     46.53 o
  -9   1  10      358.63      335.44     44.57 o
  -8   1  10       22.06        9.55     16.81 o
  -7   1  10       64.82       56.35     14.82 o
  -6   1  10      611.30      599.31     39.88 o
  -5   1  10       44.95       35.37     11.98 o
  -4   1  10      351.24      429.27     37.83 o
  -3   1  10       57.09       56.35     14.55 o
  -2   1  10      160.15      120.30     14.18 o
  -1   1  10        9.22        0.55      7.62 o
   0   1  10     1022.94     1007.26     54.16 o
   1   1  10      221.44      180.85     30.70 o
   2   1  10     1274.49     1326.46     71.96 o
   3   1  10      191.70      144.48     21.64 o
   4   1  10       45.43       51.93     26.00 o
   5   1  10      356.94      407.38     49.56 o
   6   1  10       14.97       11.45     18.89 o
   7   1  10       37.51       20.84     16.86 o
   8   1  10      406.08      450.43     47.96 o
   9   1  10        9.74       21.60     19.01 o
  10   1  10      507.50      511.78     64.10 o
  11   1  10        5.34        7.40     27.30 o
  12   1  10       69.31      131.62     73.22 o
  13   1  10        3.12        0.00     67.96 o
 -17   2  10      180.39      288.30    100.02 o
 -16   2  10       37.76       55.60     44.25 o
 -15   2  10      235.52      183.42     57.05 o
 -14   2  10      424.33      481.95     74.64 o
 -13   2  10       41.48       59.24     40.06 o
 -12   2  10     1752.27     1776.07    130.33 o
 -11   2  10       83.47       80.08     24.20 o
 -10   2  10     2386.09     2541.71    111.14 o
  -9   2  10        8.33        0.00     19.94 o
  -8   2  10     2578.38     2623.13    103.32 o
  -7   2  10       42.01       56.44     20.09 o
  -6   2  10     3243.60     3426.65    107.59 o
  -5   2  10      460.76      455.56     35.96 o
  -4   2  10     1626.45     1766.77     87.34 o
  -3   2  10     2116.75     2118.29     77.21 o
  -2   2  10      689.72      723.15     39.51 o
  -1   2  10     4108.05     4279.73     94.49 o
   0   2  10      120.31      115.65     16.16 o
   1   2  10     1410.56     1401.98     68.30 o
   2   2  10      139.30      123.01     19.30 o
   3   2  10     1216.46     1249.15     68.99 o
   4   2  10       30.96       19.99     13.01 o
   5   2  10       98.04       93.55     26.06 o
   6   2  10     1540.67     1555.14    102.46 o
   7   2  10        9.67        9.36     18.48 o
   8   2  10      458.89      467.88     54.82 o
   9   2  10       11.14        0.00     27.28 o
  10   2  10      407.82      448.58     65.19 o
  11   2  10        4.17        0.00     40.37 o
  12   2  10       43.50        0.00     53.30 o
  13   2  10        9.79      180.38    118.85 o
 -16   3  10      231.23      163.25     52.33 o
 -15   3  10      430.55      400.94    114.12 o
 -14   3  10       76.05       42.95     35.94 o
 -13   3  10      166.54      123.33     33.56 o
 -12   3  10      121.73      105.15     48.17 o
 -11   3  10      169.68      139.37     30.50 o
 -10   3  10       19.60       17.21     23.54 o
  -9   3  10     1335.91     1567.52     94.62 o
  -8   3  10      724.93      749.88     56.84 o
  -7   3  10       73.44       61.75     19.01 o
  -6   3  10      188.67      160.86     26.53 o
  -5   3  10       20.37        9.13     18.55 o
  -4   3  10      160.48      166.26     23.69 o
  -3   3  10       94.47      105.98     20.49 o
  -2   3  10     1245.69     1360.46     71.37 o
  -1   3  10      920.31      967.85     54.08 o
   0   3  10      186.89      206.54     28.39 o
   1   3  10      193.08      222.21     30.74 o
   2   3  10       38.68       57.09     12.66 o
   3   3  10      625.63      680.31     76.84 o
   4   3  10       89.84      133.94     28.46 o
   5   3  10      390.53      456.18     53.87 o
   6   3  10        2.52        9.43     21.79 o
   7   3  10       76.06       61.17     31.49 o
   8   3  10        7.49       31.59     22.17 o
   9   3  10        0.72        0.00     39.97 o
  10   3  10        5.92        0.00     32.72 o
  11   3  10       13.07       15.65     37.83 o
  12   3  10        3.01        0.00     68.35 o
 -15   4  10      199.27      229.65     59.70 o
 -14   4  10       70.38       73.50     46.73 o
 -13   4  10       88.62       60.45     48.03 o
 -12   4  10       78.08       67.41     36.27 o
 -11   4  10        0.23       12.50     23.18 o
 -10   4  10      431.89      378.11     52.60 o
  -9   4  10       39.01       43.22     22.09 o
  -8   4  10       12.02        0.00     22.14 o
  -7   4  10       88.79       74.86     22.79 o
  -6   4  10      238.55      291.95     44.24 o
  -5   4  10      629.14      618.95     63.20 o
  -4   4  10      293.09      362.03     46.09 o
  -3   4  10     1100.42     1115.75    152.23 o
  -2   4  10      375.95      304.24     38.20 o
  -1   4  10     2672.44     2831.63    109.93 o
   0   4  10      255.98      296.66     50.20 o
   1   4  10     2661.44     2886.54    150.70 o
   2   4  10       49.53       28.08     25.28 o
   3   4  10     1207.77     1261.30    103.18 o
   4   4  10        1.51        0.00     34.01 o
   5   4  10      367.01      397.93     58.58 o
   6   4  10       98.25       47.26     38.72 o
   7   4  10        6.14       61.51     31.86 o
   8   4  10      126.14       71.18     33.53 o
   9   4  10       18.76        0.00     29.91 o
  10   4  10       64.14       68.94     61.46 o
  11   4  10        1.50        0.00     58.44 o
 -14   5  10      121.58      105.67     55.70 o
 -13   5  10      107.67       94.22     42.04 o
 -12   5  10       95.49      130.18     57.16 o
 -11   5  10      784.62      865.12     96.89 o
 -10   5  10      225.37       85.18     32.45 o
  -9   5  10      146.39      200.70     41.67 o
  -8   5  10        0.70        0.00     31.55 o
  -7   5  10      269.18      240.28     45.60 o
  -6   5  10      240.87      172.53     37.04 o
  -5   5  10       23.16       16.20     25.48 o
  -4   5  10      217.91      264.78     51.37 o
  -3   5  10      216.51      251.98     50.41 o
  -2   5  10       15.60       16.46     23.45 o
  -1   5  10       20.35       38.22     28.36 o
   0   5  10      171.36      190.06     43.05 o
   1   5  10      225.01      161.61     42.11 o
   2   5  10       12.17       45.25     31.36 o
   3   5  10       44.35       66.98     27.91 o
   4   5  10       10.72       33.48     26.27 o
   5   5  10       31.48       17.22     34.90 o
   6   5  10       32.60       19.03     25.83 o
   7   5  10        4.89       44.47     38.65 o
   8   5  10        7.30       11.78     38.51 o
   9   5  10       26.09       34.61     49.65 o
  10   5  10       77.61       53.27     43.17 o
 -12   6  10        0.47       96.87     44.57 o
 -11   6  10        8.95       50.78     38.33 o
 -10   6  10       67.12       75.84     37.56 o
  -9   6  10        1.45        7.71     28.09 o
  -8   6  10       18.41       20.83     31.53 o
  -7   6  10       69.92       83.45     31.01 o
  -6   6  10      162.20      127.16     43.03 o
  -5   6  10       74.18       80.64     27.55 o
  -4   6  10      436.49      328.94     56.91 o
  -3   6  10      279.70      102.81     53.91 o
  -2   6  10       22.02       35.29     39.91 o
  -1   6  10      281.43      186.18     41.18 o
   0   6  10        5.38        0.00     26.11 o
   1   6  10      315.23      318.12     58.91 o
   2   6  10      103.22       62.89     52.67 o
   3   6  10      389.28      456.59     67.43 o
   4   6  10       53.25       24.87     42.96 o
   5   6  10      179.61      164.32     44.20 o
   6   6  10       24.84        4.51     29.93 o
   7   6  10      140.97      111.90     55.93 o
   8   6  10        6.29        0.00     37.02 o
  -9   7  10       38.29       39.29     61.97 o
  -8   7  10       65.88       31.05     56.08 o
  -7   7  10        5.80        0.00     31.80 o
  -6   7  10        1.93        0.00     47.74 o
  -5   7  10      435.31      319.85     70.40 o
  -4   7  10      103.73        0.00     55.97 o
  -3   7  10       31.01       36.54     38.97 o
  -2   7  10        2.05       58.67     32.98 o
  -1   7  10        1.63        0.00     57.67 o
   0   7  10        0.10        0.00     36.53 o
   1   7  10        1.04        0.00     51.27 o
   2   7  10        1.38       52.15     33.74 o
   3   7  10       42.75       84.43     56.28 o
   4   7  10       33.90        0.00     51.74 o
   5   7  10       27.47       34.51     73.66 o
  -4   8  10       52.28        0.00     39.69 o
  -3   8  10       13.35        0.00     59.63 o
  -2   8  10        0.71        0.00     47.97 o
  -1   8  10        1.52        0.00     57.60 o
   0   8  10        0.29        0.00     34.44 o
 -17   0  11       95.08      164.55     87.85 o
 -15   0  11      444.37      451.95    121.40 o
 -13   0  11     1168.61     1366.91    149.84 o
 -11   0  11      561.32      656.36     98.15 o
  -9   0  11      750.94      734.30     97.05 o
  -7   0  11     1004.22      934.50     84.41 o
  -5   0  11      749.77      718.61     63.77 o
  -3   0  11      171.02      215.08     28.11 o
  -1   0  11      291.74      327.80     62.65 o
   1   0  11      127.07      131.48     47.29 o
   3   0  11       31.39       36.39     26.16 o
   5   0  11      150.59      128.79     24.14 o
   7   0  11      364.34      315.40     68.24 o
   9   0  11       11.55       19.38     52.80 o
  11   0  11       24.59      136.25    108.60 o
 -17   1  11      343.43      328.58     94.64 o
 -16   1  11        9.85        0.52     53.95 o
 -15   1  11      461.18      644.73     98.44 o
 -14   1  11        4.72        0.00     33.66 o
 -13   1  11      319.08      403.91     66.01 o
 -12   1  11        1.68        0.00     22.71 o
 -11   1  11      465.66      465.23     66.21 o
 -10   1  11       99.26       59.86     30.02 o
  -9   1  11     1504.99     1500.13     88.39 o
  -8   1  11       23.10        0.02     11.47 o
  -7   1  11        0.68        0.00     17.05 o
  -6   1  11      725.23      649.40     61.10 o
  -5   1  11        0.32        1.97     13.62 o
  -4   1  11       72.99       60.07     16.16 o
  -3   1  11      296.89      267.96     26.18 o
  -2   1  11      430.53      371.91     32.95 o
  -1   1  11      548.60      543.46     41.92 o
   0   1  11      249.34      278.41     28.61 o
   1   1  11     1584.01     1726.77    103.24 o
   2   1  11        3.05        0.78     14.28 o
   3   1  11     2326.13     2000.71    127.37 o
   4   1  11       39.80       25.80     15.43 o
   5   1  11     1951.47     1968.13     90.23 o
   6   1  11       11.14       19.79     16.61 o
   7   1  11     1435.89     1519.81     85.13 o
   8   1  11       17.82       12.42     18.79 o
   9   1  11        2.77        0.00     33.46 o
  10   1  11      105.81       78.87     64.48 o
  11   1  11        8.44        0.00     86.57 o
  12   1  11       13.75       33.05     44.99 o
 -16   2  11      119.71       55.29     62.16 o
 -15   2  11       86.03       92.46     65.82 o
 -14   2  11        8.39       33.48     40.67 o
 -13   2  11      228.03      280.55     51.16 o
 -12   2  11      113.49      139.50     37.80 o
 -11   2  11      984.38     1048.35     80.11 o
 -10   2  11       24.06        0.19     23.17 o
  -9   2  11      235.79      294.49     42.16 o
  -8   2  11      568.28      605.87     57.55 o
  -7   2  11     1064.01     1095.93     63.52 o
  -6   2  11      765.24      709.20     59.82 o
  -5   2  11      461.19      455.60     53.40 o
  -4   2  11        5.11       14.44     16.96 o
  -3   2  11      299.95      285.51     34.11 o
  -2   2  11       89.66       86.85     16.45 o
  -1   2  11      750.72      776.57     40.10 o
   0   2  11      965.84      924.98     42.85 o
   1   2  11        3.93        7.76      7.56 o
   2   2  11      207.40      168.29     23.01 o
   3   2  11        1.24       10.35     12.60 o
   4   2  11       29.37       63.25     16.16 o
   5   2  11        7.61        0.00     17.90 o
   6   2  11        9.76       27.97     22.41 o
   7   2  11        0.48       10.72     21.01 o
   8   2  11      396.43      324.31     54.08 o
   9   2  11       71.46       62.50     34.14 o
  10   2  11        4.39        0.00     46.80 o
  11   2  11       36.54       53.00     71.25 o
  12   2  11      116.91      153.70     93.77 o
 -16   3  11        7.74        0.00     38.02 o
 -15   3  11      246.07      263.74     60.63 o
 -14   3  11       12.70        0.00     33.15 o
 -13   3  11      183.08      167.38     49.84 o
 -12   3  11       93.96       52.59     29.93 o
 -11   3  11      353.47      322.67     46.04 o
 -10   3  11       19.08        0.00     21.11 o
  -9   3  11      269.52      306.19     42.93 o
  -8   3  11      953.60     1007.22     73.39 o
  -7   3  11      142.43      128.02     25.81 o
  -6   3  11     1864.70     2054.42     99.60 o
  -5   3  11       50.85       32.24     21.81 o
  -4   3  11     1037.83     1209.23     80.73 o
  -3   3  11        4.78       18.18     20.68 o
  -2   3  11      624.12      708.98     53.07 o
  -1   3  11      367.08      352.34     43.52 o
   0   3  11      301.75      254.74     29.72 o
   1   3  11      624.85      741.40     57.78 o
   2   3  11      213.17      143.35     35.62 o
   3   3  11      206.44      257.50     45.77 o
   4   3  11       34.38        0.00     32.44 o
   5   3  11      535.35      690.57     68.85 o
   6   3  11       46.22       31.42     26.46 o
   7   3  11       13.78       34.64     31.13 o
   8   3  11       30.48       27.90     39.53 o
   9   3  11       82.15       37.93     71.91 o
  10   3  11       19.31        0.00     40.28 o
  11   3  11        1.25       19.64     57.12 o
 -15   4  11        8.04       25.14     92.28 o
 -14   4  11      212.20      207.31     96.80 o
 -13   4  11        2.22       22.93     34.09 o
 -12   4  11        6.58        0.00     46.21 o
 -11   4  11        5.77       31.94     34.20 o
 -10   4  11       45.06       90.98     37.68 o
  -9   4  11      303.61      317.29     52.76 o
  -8   4  11      292.63      240.67     41.01 o
  -7   4  11      306.83      254.54     40.96 o
  -6   4  11      378.47      269.00     48.33 o
  -5   4  11      625.36      782.91     80.18 o
  -4   4  11       87.45       89.96     41.42 o
  -3   4  11      575.19      683.15     75.95 o
  -2   4  11      594.89      680.06     62.34 o
  -1   4  11        9.96        8.44     21.21 o
   0   4  11        3.98        0.00     26.27 o
   1   4  11      229.67      132.67     39.89 o
   2   4  11       58.30       81.68     47.16 o
   3   4  11        5.99        9.02     39.03 o
   4   4  11      136.63       90.75     60.72 o
   5   4  11        7.05       49.96     40.77 o
   6   4  11      443.92      445.60     59.10 o
   7   4  11       10.76       64.01     37.81 o
   8   4  11        4.65       18.97     34.55 o
   9   4  11       70.33      123.49     45.23 o
  10   4  11       43.55        0.00     43.34 o
 -13   5  11       65.39       12.81     44.73 o
 -12   5  11       31.77      153.83     63.70 o
 -11   5  11       20.65        0.00     31.61 o
 -10   5  11      199.68      245.84     47.81 o
  -9   5  11       85.11       40.65     28.62 o
  -8   5  11      134.15       81.85     32.09 o
  -7   5  11       22.38        0.00     28.28 o
  -6   5  11     1162.37     1330.61    102.28 o
  -5   5  11      189.87      210.16     46.99 o
  -4   5  11      493.84      540.24     76.41 o
  -3   5  11       18.81       73.24     47.60 o
  -2   5  11      102.36      146.47     40.60 o
  -1   5  11        6.28        0.00     38.95 o
   0   5  11      175.75      208.63     45.70 o
   1   5  11       15.56        0.00     23.04 o
   2   5  11      134.33      152.04     40.36 o
   3   5  11       41.65       91.12     39.39 o
   4   5  11       39.19       52.38     30.27 o
   5   5  11       88.50       81.06     33.19 o
   6   5  11       60.51       45.06     31.76 o
   7   5  11        6.44       32.03     30.74 o
   8   5  11        2.55       26.03     32.95 o
   9   5  11        5.75        6.23     36.54 o
 -11   6  11       95.78       77.34     42.19 o
 -10   6  11       16.88       19.74     33.66 o
  -9   6  11        0.05        0.00     31.01 o
  -8   6  11        8.13        0.00     26.75 o
  -7   6  11      254.93      224.95     46.36 o
  -6   6  11       17.55       42.52     26.73 o
  -5   6  11      257.49      267.63     49.96 o
  -4   6  11      132.97       58.58     54.51 o
  -3   6  11       12.21       25.02     45.45 o
  -2   6  11      264.74      367.98     68.54 o
  -1   6  11       32.61       45.02     29.57 o
   0   6  11       33.59       88.09     36.66 o
   1   6  11        9.86       30.61     41.69 o
   2   6  11       66.33       74.70     60.50 o
   3   6  11      156.01      129.18     46.42 o
   4   6  11       83.67       64.04     31.77 o
   5   6  11        8.04       23.23     55.75 o
   6   6  11        2.29       23.42     31.85 o
   7   6  11        7.59        0.00     38.23 o
  -8   7  11      124.24       57.34     29.03 o
  -7   7  11       19.25        1.36     39.16 o
  -6   7  11       27.20        0.00     42.34 o
  -5   7  11        5.91       24.81     47.13 o
  -4   7  11       11.64        0.00     76.14 o
  -3   7  11       26.83       14.81     73.17 o
  -2   7  11       58.01       45.30     62.40 o
  -1   7  11        0.49        0.00     30.56 o
   0   7  11        7.23        0.00     64.20 o
   1   7  11       20.51        4.50     33.57 o
   2   7  11        9.30       49.20     31.83 o
   3   7  11       73.62       38.29     54.44 o
   4   7  11       12.22       75.07     50.95 o
 -16   0  12       80.83       92.52     62.68 o
 -14   0  12        3.44        2.97     43.00 o
 -12   0  12       85.87       37.31     27.70 o
 -10   0  12      324.69      296.10     56.10 o
  -8   0  12      947.53      718.53     66.27 o
  -6   0  12      987.48      982.50     79.31 o
  -4   0  12     1577.99     1398.20     96.69 o
  -2   0  12     2591.42     2624.84    176.28 o
   0   0  12     6660.52     6911.93    295.99 o
   2   0  12      402.30      484.34     65.35 o
   4   0  12     1826.29     2005.54    162.08 o
   6   0  12      635.02      733.76    139.58 o
   8   0  12       86.67       69.78    182.11 o
  10   0  12      227.22      213.79    137.01 o
  12   0  12       13.49       36.00     45.85 o
 -16   1  12      327.35      448.16     89.10 o
 -15   1  12       43.89       53.21     36.93 o
 -14   1  12      751.07      938.15    103.99 o
 -13   1  12       22.45       19.78     29.82 o
 -12   1  12      675.08      778.09     88.30 o
 -11   1  12        1.30        3.30     25.30 o
 -10   1  12      146.30      195.36     32.60 o
  -9   1  12       45.90        9.32     15.31 o
  -8   1  12      310.90      313.38     39.70 o
  -7   1  12      624.65      573.25     64.15 o
  -6   1  12      377.30      352.97     43.33 o
  -5   1  12        3.06       24.00     15.15 o
  -4   1  12      425.10      377.93     30.13 o
  -3   1  12       23.86       27.83     15.45 o
  -2   1  12       80.59       41.92     18.06 o
  -1   1  12      132.41      111.79     19.99 o
   0   1  12       42.83       25.32     14.10 o
   1   1  12       80.75       33.79     21.99 o
   2   1  12       32.72       28.90     28.95 o
   3   1  12        5.07        0.00     18.34 o
   4   1  12        3.90        0.00     28.69 o
   5   1  12        4.77        8.27     27.05 o
   6   1  12        8.60        5.45     27.15 o
   7   1  12       54.06       81.79     41.53 o
   8   1  12        5.16       16.50     29.50 o
   9   1  12       60.10       17.13     28.98 o
  10   1  12       11.22       20.70     36.77 o
  11   1  12       52.70      245.87    154.21 o
 -16   2  12       14.58        1.02     41.14 o
 -15   2  12       23.51        9.95     48.48 o
 -14   2  12       11.31       39.44     42.11 o
 -13   2  12       40.83      107.17     41.15 o
 -12   2  12       10.16       17.19     26.92 o
 -11   2  12      162.27      125.99     27.53 o
 -10   2  12        6.05        0.00     22.07 o
  -9   2  12      600.36      608.71     58.67 o
  -8   2  12     1264.95     1350.36     83.69 o
  -7   2  12      690.76      821.41     62.92 o
  -6   2  12      642.06      755.19     72.01 o
  -5   2  12      485.82      457.46     55.31 o
  -4   2  12      766.05      858.04     73.73 o
  -3   2  12      300.48      294.54     53.29 o
  -2   2  12     2182.15     2215.28    124.73 o
  -1   2  12     1449.08     1343.27     72.57 o
   0   2  12      945.36      857.57     48.22 o
   1   2  12      511.09      432.76     62.18 o
   2   2  12     1376.85     1361.29     69.92 o
   3   2  12      320.95      408.05     44.82 o
   4   2  12      225.48      268.59     50.09 o
   5   2  12      465.31      537.55     84.19 o
   6   2  12      520.28      539.35     84.30 o
   7   2  12       13.77        0.00     31.57 o
   8   2  12        0.63       37.19     39.69 o
   9   2  12      239.40      237.38     94.11 o
  10   2  12        0.28       87.26     78.26 o
  11   2  12       37.16       12.21    129.07 o
 -15   3  12        2.23        0.00     67.61 o
 -14   3  12      112.96       72.50     71.32 o
 -13   3  12      112.49      132.98     95.61 o
 -12   3  12      244.35      239.33     66.82 o
 -11   3  12      152.64       87.22     44.08 o
 -10   3  12      202.21      159.19     49.67 o
  -9   3  12      110.75      150.53     43.87 o
  -8   3  12      201.41      170.06     33.41 o
  -7   3  12      781.95      952.66     71.59 o
  -6   3  12        6.44        0.00     18.77 o
  -5   3  12      296.46      328.94     42.78 o
  -4   3  12       18.20       61.33     20.19 o
  -3   3  12       30.70       57.03     28.04 o
  -2   3  12       47.65       55.05     23.03 o
  -1   3  12      172.52      180.89     34.46 o
   0   3  12      128.28      161.92     37.43 o
   1   3  12      119.07       91.02     25.80 o
   2   3  12       29.40       50.29     23.12 o
   3   3  12        2.52       42.67     26.48 o
   4   3  12      106.26       61.32     28.19 o
   5   3  12       98.13       56.38     28.44 o
   6   3  12      160.25      153.44     37.30 o
   7   3  12        3.56        0.00     35.27 o
   8   3  12        3.57       17.10     32.12 o
   9   3  12        7.76        0.00     52.64 o
  10   3  12        3.10        0.00     62.46 o
 -14   4  12        1.12       26.23     51.04 o
 -13   4  12      167.26      148.60     54.99 o
 -12   4  12       26.55        0.00     80.67 o
 -11   4  12      241.04      213.00     57.09 o
 -10   4  12      172.62      105.10     35.60 o
  -9   4  12      118.50       65.49     29.98 o
  -8   4  12       21.12        0.00     37.06 o
  -7   4  12     1118.59     1126.18     89.05 o
  -6   4  12      235.32      159.14     83.51 o
  -5   4  12      390.11      441.11     70.79 o
  -4   4  12      508.77      603.49     99.72 o
  -3   4  12     1156.06     1068.87    127.84 o
  -2   4  12      283.95      339.42     58.99 o
  -1   4  12        0.08        3.56     27.64 o
   0   4  12       28.76        0.96     21.13 o
   1   4  12        5.59       21.58     24.49 o
   2   4  12       68.81      111.96     39.18 o
   3   4  12      433.41      496.39     75.65 o
   4   4  12        3.53        0.00     26.04 o
   5   4  12       47.80       40.23     34.88 o
   6   4  12        5.11        3.19     30.71 o
   7   4  12      256.99      296.30     66.86 o
   8   4  12       29.40       43.03     57.42 o
   9   4  12       41.67       22.44     37.44 o
 -13   5  12       24.30      133.19     59.80 o
 -12   5  12       34.31        0.00     51.13 o
 -11   5  12       24.51       35.29     39.31 o
 -10   5  12       66.67       82.71     42.97 o
  -9   5  12      241.82      205.04     65.48 o
  -8   5  12       19.69       20.33     28.12 o
  -7   5  12        6.49       42.22     33.26 o
  -6   5  12       24.56       78.44     35.78 o
  -5   5  12      203.20      177.30     48.57 o
  -4   5  12        5.92        0.71     38.02 o
  -3   5  12      778.99      889.54    145.94 o
  -2   5  12      241.27      160.51     50.56 o
  -1   5  12       11.84       15.32     34.22 o
   0   5  12       13.27       17.76     26.97 o
   1   5  12       32.59       64.50     37.48 o
   2   5  12        0.25        7.61     34.85 o
   3   5  12       12.01       31.08     41.73 o
   4   5  12      126.11       91.32     45.94 o
   5   5  12       17.82        0.00     35.34 o
   6   5  12       81.54      134.02     48.49 o
   7   5  12        1.50        9.49     51.78 o
   8   5  12       66.33       82.03     41.34 o
 -10   6  12        7.26       27.71     57.49 o
  -9   6  12       84.80      123.21     32.35 o
  -8   6  12        0.14       37.41     32.84 o
  -7   6  12       30.26       35.44     42.72 o
  -6   6  12        0.74        0.00     37.37 o
  -5   6  12      227.44      147.65    107.20 o
  -4   6  12      204.75      171.85     64.07 o
  -3   6  12       14.71        0.00     47.34 o
  -2   6  12        0.12        0.00     40.46 o
  -1   6  12        4.36        0.00     34.95 o
   0   6  12       20.92       74.51     52.51 o
   1   6  12        0.71       28.39     36.81 o
   2   6  12      250.18      154.75     57.77 o
   3   6  12       11.42       15.88     31.22 o
   4   6  12       14.25        0.00     37.62 o
   5   6  12       99.16      147.35     42.48 o
   6   6  12       69.95      114.40     53.17 o
  -7   7  12        9.01        0.00     58.63 o
  -6   7  12       58.59       55.24     57.38 o
  -5   7  12       25.93       26.91     43.80 o
  -4   7  12       54.56       60.39     49.72 o
  -3   7  12      129.66       64.91     38.50 o
  -2   7  12        9.39       18.30     47.68 o
  -1   7  12      138.46      112.19     42.65 o
   0   7  12       76.67       89.87     80.91 o
   1   7  12       83.59      196.22     64.90 o
   2   7  12        8.75       57.19     45.98 o
 -15   0  13      144.97      317.01     80.67 o
 -13   0  13       81.55      152.47     58.97 o
 -11   0  13       25.27       16.50     35.20 o
  -9   0  13      390.52      324.55     69.96 o
  -7   0  13      240.00      154.20     45.89 o
  -5   0  13     2051.05     2154.44    113.82 o
  -3   0  13     1443.08     1451.65    140.58 o
  -1   0  13      218.46      215.18     59.46 o
   1   0  13     5095.59     5504.01    283.08 o
   3   0  13       41.26       14.70     24.41 o
   5   0  13        3.68       31.81     41.56 o
   7   0  13      339.52      312.47    103.50 o
   9   0  13      251.31      314.77     99.73 o
  11   0  13        6.57        0.00    164.49 o
 -16   1  13        0.40        0.00     49.28 o
 -15   1  13       39.16       58.75     54.94 o
 -14   1  13        1.62        3.28     51.26 o
 -13   1  13      120.57       84.53     35.71 o
 -12   1  13       39.70       10.22     29.75 o
 -11   1  13      353.18      345.24     56.33 o
 -10   1  13        4.79        0.00     23.31 o
  -9   1  13      950.50      984.71     84.76 o
  -8   1  13      122.55       56.40     23.81 o
  -7   1  13      785.06      859.40     71.51 o
  -6   1  13       16.08       26.86     20.89 o
  -5   1  13      528.40      569.97     46.45 o
  -4   1  13      273.05      272.56     40.37 o
  -3   1  13      822.86      840.18     73.58 o
  -2   1  13       45.52       36.01     26.31 o
  -1   1  13      316.91      222.42     38.77 o
   0   1  13       88.07       97.31     42.74 o
   1   1  13       26.16       38.64     22.87 o
   2   1  13       83.08       71.17     28.09 o
   3   1  13        0.18        0.00     21.66 o
   4   1  13      140.84      164.99     32.68 o
   5   1  13        1.39       10.64     26.29 o
   6   1  13       59.31       11.89     33.97 o
   7   1  13      333.65      302.67     64.97 o
   8   1  13      173.64       53.47     54.19 o
   9   1  13      549.75      484.10    133.81 o
  10   1  13        4.11       68.89     91.29 o
 -15   2  13      229.85      238.53     68.85 o
 -14   2  13      396.58      426.31    101.75 o
 -13   2  13       41.78       47.55     83.96 o
 -12   2  13      390.29      456.21     68.87 o
 -11   2  13       12.49       51.41     27.34 o
 -10   2  13      452.14      505.19     63.18 o
  -9   2  13       21.48        0.00     21.49 o
  -8   2  13     1006.98     1038.25     86.64 o
  -7   2  13      114.69      115.63     34.98 o
  -6   2  13       27.16       15.22     27.78 o
  -5   2  13      613.23      597.92     93.73 o
  -4   2  13       13.06       30.65     36.85 o
  -3   2  13      544.07      737.21     89.57 o
  -2   2  13      118.80      164.15     40.34 o
  -1   2  13     1455.27     1605.89    117.61 o
   0   2  13      162.93      119.97     34.87 o
   1   2  13       92.04      130.97     33.26 o
   2   2  13      271.64      236.05     38.46 o
   3   2  13      742.42      805.21     78.65 o
   4   2  13        3.27       52.42     37.10 o
   5   2  13       51.24        0.00     36.19 o
   6   2  13       67.09       80.86     34.61 o
   7   2  13        0.80        0.00     35.88 o
   8   2  13       30.10        0.00     75.57 o
   9   2  13        3.01        0.00     85.83 o
  10   2  13        6.55        0.00    107.07 o
 -14   3  13        4.48        0.00     59.71 o
 -13   3  13      137.02       97.18    152.39 o
 -12   3  13        8.09        4.19     35.66 o
 -11   3  13      163.16      229.44     65.35 o
 -10   3  13        4.06       14.48     23.79 o
  -9   3  13      279.86      321.06     54.95 o
  -8   3  13      125.15      164.54     44.41 o
  -7   3  13      338.70      422.10     65.89 o
  -6   3  13        2.04        0.00     20.88 o
  -5   3  13      133.21       91.17     28.66 o
  -4   3  13      283.59      324.12     60.14 o
  -3   3  13      141.17      111.37     39.51 o
  -2   3  13      242.80      290.43     59.57 o
  -1   3  13      259.44      168.61     48.11 o
   0   3  13      443.29      511.57     79.67 o
   1   3  13        2.95        0.00     29.66 o
   2   3  13      435.48      440.13     58.32 o
   3   3  13        0.94       60.22     31.44 o
   4   3  13      302.12      382.58     58.27 o
   5   3  13       33.35       25.39     24.05 o
   6   3  13      411.42      466.68     97.75 o
   7   3  13       89.82      184.19     55.15 o
   8   3  13      132.65      173.50     93.82 o
   9   3  13       56.02       80.15     55.05 o
 -13   4  13       46.28       45.16    117.35 o
 -12   4  13      478.71      533.29    110.31 o
 -11   4  13       38.78       41.52     78.28 o
 -10   4  13     1131.85     1201.46    139.17 o
  -9   4  13        4.52        0.00     60.97 o
  -8   4  13      474.85      519.46     79.89 o
  -7   4  13      283.62      227.84     49.54 o
  -6   4  13       68.07       89.96     38.95 o
  -5   4  13       21.42       18.09     38.20 o
  -4   4  13       67.74       83.95     46.79 o
  -3   4  13       85.85       39.49     38.30 o
  -2   4  13      195.39      242.02     64.85 o
  -1   4  13       34.64       41.73     68.64 o
   0   4  13       43.20       31.86     34.88 o
   1   4  13       13.67        0.00     30.22 o
   2   4  13        0.22       34.34     37.52 o
   3   4  13      100.71       70.47     45.78 o
   4   4  13      159.07      178.03     69.29 o
   5   4  13      151.45      107.39     43.60 o
   6   4  13        6.49       17.93     33.05 o
   7   4  13        0.73        0.00     52.66 o
   8   4  13       42.43      121.13     56.81 o
 -12   5  13        8.48       81.68     63.04 o
 -11   5  13       64.94       71.18     38.89 o
 -10   5  13       58.02       49.64     64.55 o
  -9   5  13      158.80       88.67     56.37 o
  -8   5  13       17.35       14.13     35.04 o
  -7   5  13        2.23        0.20     48.79 o
  -6   5  13        1.22        0.00     28.77 o
  -5   5  13        6.28        0.00     45.96 o
  -4   5  13       75.69       67.25     52.35 o
  -3   5  13      235.57      190.68     66.35 o
  -2   5  13      162.10       60.79     68.59 o
  -1   5  13       19.47       43.59     41.33 o
   0   5  13      148.37      103.99     67.95 o
   1   5  13       56.96       25.94     40.91 o
   2   5  13      131.47      106.52     46.95 o
   3   5  13      121.36       56.69     72.82 o
   4   5  13      184.15      309.78     73.34 o
   5   5  13       10.00        0.00     37.49 o
   6   5  13       99.91       57.89     46.85 o
  -9   6  13       62.04       48.77     64.52 o
  -8   6  13      187.18       79.08     44.74 o
  -7   6  13       44.68      137.44     53.55 o
  -6   6  13       74.64      151.46     53.08 o
  -5   6  13      412.35      476.82    105.61 o
  -4   6  13      205.18      276.34     77.13 o
  -3   6  13       94.41       86.77     45.36 o
  -2   6  13        9.42        0.00     65.75 o
  -1   6  13       40.05       27.16     32.71 o
   0   6  13        4.86        0.00     52.07 o
   1   6  13        0.04        0.00     41.19 o
   2   6  13       25.89        0.00     42.33 o
   3   6  13        0.87        0.00     37.23 o
   4   6  13       15.80       13.50     57.16 o
  -4   7  13       23.65        0.00     41.62 o
  -3   7  13       14.37        0.00     55.11 o
  -2   7  13        5.34        0.00     57.17 o
 -14   0  14      160.90      181.24     64.20 o
 -12   0  14      117.28       91.49     52.28 o
 -10   0  14       60.01       44.43     33.52 o
  -8   0  14      250.34      171.75     68.54 o
  -6   0  14      682.08      786.64     99.63 o
  -4   0  14      388.05      369.02     72.57 o
  -2   0  14       35.72       45.20     37.68 o
   0   0  14      669.82      653.99    100.40 o
   2   0  14     1351.73     1298.16    111.37 o
   4   0  14      263.56      297.14     90.92 o
   6   0  14      841.95     1069.27    177.26 o
   8   0  14      156.89       84.05     57.38 o
 -15   1  14        5.83        4.78     34.59 o
 -14   1  14      104.07      159.68     41.95 o
 -13   1  14      115.94       82.65     30.67 o
 -12   1  14      375.87      426.79     61.80 o
 -11   1  14       19.47       16.58     28.86 o
 -10   1  14      346.82      461.55     56.23 o
  -9   1  14       12.69        5.98     19.38 o
  -8   1  14      467.51      425.05     78.68 o
  -7   1  14       38.12       83.93     35.88 o
  -6   1  14     1200.15     1550.75    116.96 o
  -5   1  14        3.10        0.00     29.84 o
  -4   1  14      878.79      947.90     82.27 o
  -3   1  14      147.69      152.48     34.27 o
  -2   1  14       44.29       88.52     27.40 o
  -1   1  14        9.91        9.22     20.98 o
   0   1  14        3.42        0.00     21.85 o
   1   1  14      673.11      738.49     70.05 o
   2   1  14      179.33      192.18     39.85 o
   3   1  14      120.97       72.38     25.47 o
   4   1  14      247.94      214.21     49.93 o
   5   1  14        2.83        0.00     47.19 o
   6   1  14       25.11       38.85     33.53 o
   7   1  14        5.49        9.59     33.67 o
   8   1  14        1.52       25.74     72.30 o
   9   1  14        2.86       15.60    145.81 o
 -14   2  14      228.03      200.55     74.44 o
 -13   2  14       23.46        0.00     39.83 o
 -12   2  14       94.01      107.13     45.61 o
 -11   2  14        2.02       28.72     29.72 o
 -10   2  14       94.46       62.70     34.10 o
  -9   2  14        2.17       34.12     25.42 o
  -8   2  14       42.14       88.41     31.59 o
  -7   2  14       39.92       25.88     26.35 o
  -6   2  14        0.65        3.92     28.61 o
  -5   2  14      216.28      153.58     43.59 o
  -4   2  14        7.06        0.00     27.46 o
  -3   2  14        3.95        0.00     26.09 o
  -2   2  14      233.82      206.46     43.66 o
  -1   2  14       23.10        1.47     35.22 o
   0   2  14      291.08      330.99     58.61 o
   1   2  14      480.21      494.68     64.93 o
   2   2  14        7.86        0.85     28.28 o
   3   2  14       14.72       53.99     24.94 o
   4   2  14      528.32      610.36     82.57 o
   5   2  14      102.42       81.63     57.04 o
   6   2  14      143.77      209.94     78.43 o
   7   2  14       28.42        0.00     76.82 o
   8   2  14      115.62      156.13     72.54 o
   9   2  14       26.33        0.00     67.52 o
 -14   3  14       38.67        0.00     60.45 o
 -13   3  14      133.99      136.96     69.69 o
 -12   3  14       13.59        0.00     62.95 o
 -11   3  14       96.39      110.56     54.80 o
 -10   3  14      223.75      270.07     65.01 o
  -9   3  14       13.85        2.32     24.99 o
  -8   3  14       13.29      111.13     56.34 o
  -7   3  14      139.83       75.68     41.05 o
  -6   3  14       80.13      101.04     50.97 o
  -5   3  14      209.64      123.01     41.61 o
  -4   3  14      324.35      393.90     66.63 o
  -3   3  14       49.74      117.71     45.03 o
  -2   3  14      173.74      196.73     54.00 o
  -1   3  14     1027.52     1011.72    100.35 o
   0   3  14        2.33       39.98     37.02 o
   1   3  14      141.16      145.66     40.40 o
   2   3  14        1.82        0.00     53.53 o
   3   3  14       31.14       22.94     36.10 o
   4   3  14       17.99      102.81     40.84 o
   5   3  14        4.97        2.16     36.81 o
   6   3  14       13.93        0.00     45.27 o
   7   3  14        4.66        0.00     77.62 o
   8   3  14       18.19        0.00     72.92 o
 -12   4  14      131.46      172.12     70.44 o
 -11   4  14        5.49        0.00     51.98 o
 -10   4  14        1.10        0.00     78.17 o
  -9   4  14       21.28       79.03     56.25 o
  -8   4  14        6.13       45.27     47.51 o
  -7   4  14      193.64      269.41     80.03 o
  -6   4  14        0.04       34.02     39.47 o
  -5   4  14      325.29      340.77    102.95 o
  -4   4  14       22.94       82.08     50.10 o
  -3   4  14       19.20       43.57     45.48 o
  -2   4  14      246.28      331.89     83.40 o
  -1   4  14       12.10       46.66     63.81 o
   0   4  14      183.91      266.82     63.56 o
   1   4  14       90.82      114.88     46.59 o
   2   4  14        9.32       16.87     43.30 o
   3   4  14      184.48      119.83     49.52 o
   4   4  14       32.14       15.28     56.29 o
   5   4  14        5.88        0.00     41.10 o
   6   4  14        0.35       26.35     53.00 o
   7   4  14       47.46       66.25     40.26 o
 -11   5  14       76.44       63.60     51.21 o
 -10   5  14       40.95       70.80     54.02 o
  -9   5  14        3.53        0.00     47.42 o
  -8   5  14        0.25       35.61     39.65 o
  -7   5  14        6.14        0.00     55.76 o
  -6   5  14       10.36       35.68     66.30 o
  -5   5  14       70.04        0.00     43.98 o
  -4   5  14        3.06       40.88     36.92 o
  -3   5  14       93.71      119.33     66.81 o
  -2   5  14        4.48        0.00     46.95 o
  -1   5  14      138.41       77.16     46.51 o
   0   5  14       22.66      109.20     75.67 o
   1   5  14      107.27        0.00     45.33 o
   2   5  14      192.22       24.44     49.13 o
   3   5  14       66.14       50.54     42.85 o
   4   5  14       52.62       39.57     39.75 o
   5   5  14       16.73      120.25     50.70 o
  -8   6  14        8.32        0.00     50.88 o
  -7   6  14       53.13       47.06     44.80 o
  -6   6  14       50.68        0.00     58.87 o
  -5   6  14      228.32      237.73     78.03 o
  -4   6  14       16.76        0.00     60.62 o
  -3   6  14       48.25       38.97     49.30 o
  -2   6  14      212.77      163.85     49.12 o
  -1   6  14       22.78       63.91     35.28 o
   0   6  14       27.57       52.08     41.89 o
   1   6  14       17.42        0.00     80.38 o
   2   6  14       92.74       22.41     71.66 o
 -13   0  15      823.06      906.57    169.85 o
 -11   0  15      720.70      996.34    183.87 o
  -9   0  15      653.78      883.49    158.27 o
  -7   0  15     1822.92     2053.04    240.24 o
  -5   0  15       49.68       72.53     40.11 o
  -3   0  15      152.42       74.20     39.84 o
  -1   0  15      226.61      304.96     72.74 o
   1   0  15       26.82        0.00     36.02 o
   3   0  15       65.16       90.19    111.58 o
   5   0  15       16.94       75.89     57.40 o
   7   0  15       20.53       37.52     53.26 o
 -14   1  15       46.82       39.97     68.92 o
 -13   1  15      119.13      102.50     61.65 o
 -12   1  15       23.01       85.73     52.13 o
 -11   1  15      303.82      330.40     68.45 o
 -10   1  15        6.85        0.00     34.86 o
  -9   1  15      226.23      216.55     64.05 o
  -8   1  15        2.84       73.15     36.28 o
  -7   1  15      345.97      327.03     57.40 o
  -6   1  15        8.10       26.25     32.09 o
  -5   1  15       57.03       16.03     31.17 o
  -4   1  15        1.48        0.00     19.91 o
  -3   1  15      121.66       95.39     27.75 o
  -2   1  15       44.66       75.99     27.55 o
  -1   1  15      627.92      741.70     76.31 o
   0   1  15      167.30      178.31     42.83 o
   1   1  15      298.03      272.44     47.20 o
   2   1  15      101.65       71.48     36.68 o
   3   1  15       25.69       60.91     32.01 o
   4   1  15       16.55        8.57     37.21 o
   5   1  15       97.00      124.10     39.11 o
   6   1  15       37.19       28.00     30.99 o
   7   1  15      132.25       98.21     42.32 o
   8   1  15        5.00        0.00     58.22 o
 -14   2  15        8.04        2.67     61.16 o
 -13   2  15      193.79       52.59     85.61 o
 -12   2  15        0.41       35.91     78.42 o
 -11   2  15      425.83      569.28    116.44 o
 -10   2  15       53.39        5.64     46.14 o
  -9   2  15      725.42      798.70     96.95 o
  -8   2  15      175.35      137.62     52.77 o
  -7   2  15      144.38       85.23     62.99 o
  -6   2  15      557.85      564.88     76.26 o
  -5   2  15      312.09      337.49     55.97 o
  -4   2  15       39.41      110.98     34.89 o
  -3   2  15      128.27      116.07     29.76 o
  -2   2  15      281.47      261.73     54.52 o
  -1   2  15        3.33       25.29     31.87 o
   0   2  15      190.22      150.50     61.20 o
   1   2  15        8.92        0.00     37.72 o
   2   2  15      388.83      387.11     58.66 o
   3   2  15       11.96       11.48     30.21 o
   4   2  15        8.04       17.91     39.71 o
   5   2  15       14.66        0.00     38.68 o
   6   2  15        0.04        4.94     56.87 o
   7   2  15       25.42       82.55     56.31 o
   8   2  15       99.61       83.32    145.54 o
 -13   3  15       23.90        0.00    119.39 o
 -12   3  15        2.33      224.07    111.25 o
 -11   3  15       27.92        0.00     69.86 o
 -10   3  15        1.43       89.41     69.32 o
  -9   3  15      259.90      249.25     60.89 o
  -8   3  15        1.01       31.14     42.40 o
  -7   3  15      221.46      234.85     64.55 o
  -6   3  15       29.75      100.63     48.08 o
  -5   3  15      183.92      147.06     56.98 o
  -4   3  15       31.75        0.00     36.85 o
  -3   3  15       91.96       58.88     48.31 o
  -2   3  15       62.44       46.53     36.54 o
  -1   3  15      194.89      255.05     49.23 o
   0   3  15       13.68        0.00     29.18 o
   1   3  15       50.97       65.53     31.77 o
   2   3  15        1.29        0.00     27.64 o
   3   3  15       28.82       42.77     32.77 o
   4   3  15        3.92       20.99     35.05 o
   5   3  15       20.13       11.44     69.87 o
   6   3  15       45.43        0.00     53.48 o
   7   3  15        0.73       60.91     66.58 o
 -11   4  15       71.53       20.98     77.32 o
 -10   4  15       39.93      108.46     68.45 o
  -9   4  15        0.77        0.00     44.94 o
  -8   4  15       70.61       18.11     42.21 o
  -7   4  15        3.35       47.84     46.57 o
  -6   4  15      129.65       95.82     67.31 o
  -5   4  15       12.55       23.63     64.03 o
  -4   4  15      367.35      563.12    105.82 o
  -3   4  15       69.34       68.66     46.11 o
  -2   4  15      294.47      360.32     93.27 o
  -1   4  15       24.11       95.37     62.12 o
   0   4  15      351.36      296.70     61.74 o
   1   4  15        6.54       17.99     36.78 o
   2   4  15       38.84        0.00     38.14 o
   3   4  15      164.43      176.17     56.03 o
   4   4  15      209.94      181.34     60.50 o
   5   4  15       12.06        0.00     34.23 o
  -9   5  15        0.36        0.00     45.49 o
  -8   5  15        5.70       13.54     54.94 o
  -7   5  15      101.82      123.65     57.25 o
  -6   5  15       38.29       10.69     44.86 o
  -5   5  15      135.97      241.88     80.34 o
  -4   5  15        7.35        0.00     46.78 o
  -3   5  15      127.65       61.82     58.14 o
  -2   5  15       26.92        0.00     74.54 o
  -1   5  15       13.38       90.19     64.60 o
   0   5  15        0.21        0.00     42.17 o
   1   5  15        0.04       68.11     41.64 o
   2   5  15        0.71       50.06     35.81 o
   3   5  15        4.32       80.62     59.76 o
  -4   6  15       35.42      132.97     68.36 o
  -3   6  15       71.36       21.14     76.20 o
  -2   6  15       82.33       81.24     68.08 o
 -12   0  16      236.38      117.85     80.01 o
 -10   0  16      176.33      207.45     97.56 o
  -8   0  16       42.50        0.00     52.55 o
  -6   0  16       91.59       21.63     49.05 o
  -4   0  16        2.07       23.92     35.12 o
  -2   0  16       54.88       67.94     41.18 o
   0   0  16        5.62       44.86     35.74 o
   2   0  16      108.94      124.85     62.18 o
   4   0  16        9.85        0.00     55.66 o
   6   0  16        4.81       47.05     56.47 o
 -13   1  16        7.33        0.00     51.87 o
 -12   1  16       70.16       62.27     74.34 o
 -11   1  16       53.99        0.00     42.50 o
 -10   1  16        2.40        0.00     50.18 o
  -9   1  16       10.15       30.97     42.67 o
  -8   1  16       21.13        0.00     32.13 o
  -7   1  16      230.95      239.23     60.86 o
  -6   1  16       80.16       78.92     34.52 o
  -5   1  16        0.80       45.88     40.26 o
  -4   1  16      463.61      497.98     73.91 o
  -3   1  16       13.53        0.00     30.69 o
  -2   1  16      450.20      478.95     63.14 o
  -1   1  16       33.68       79.87     42.00 o
   0   1  16      683.76      802.12     85.90 o
   1   1  16       12.09        0.00     31.69 o
   2   1  16      758.59      668.36     83.27 o
   3   1  16       40.14       70.17     31.88 o
   4   1  16       46.12      118.46     48.98 o
   5   1  16       56.81       75.59     38.44 o
   6   1  16        3.16       17.22     42.88 o
   7   1  16       15.62        0.00     62.09 o
 -12   2  16       64.94        0.00    195.11 o
 -11   2  16       50.64       80.62     50.15 o
 -10   2  16       86.11      166.52     69.75 o
  -9   2  16        4.81        0.00     47.81 o
  -8   2  16      145.12      146.82     57.62 o
  -7   2  16        5.91        8.70     42.72 o
  -6   2  16       99.55       21.47     33.42 o
  -5   2  16      274.41      187.03     50.04 o
  -4   2  16       40.81       73.93     53.99 o
  -3   2  16        3.93        0.00     31.79 o
  -2   2  16       17.68       38.54     42.51 o
  -1   2  16       23.78       40.85     43.53 o
   0   2  16       64.83       20.40     37.13 o
   1   2  16      151.18      239.84     47.89 o
   2   2  16        1.84        0.00     30.90 o
   3   2  16       64.57       46.48     38.43 o
   4   2  16       36.21      101.17     52.62 o
   5   2  16        1.19        0.00     53.48 o
   6   2  16        4.85      142.61     63.45 o
 -11   3  16      166.51      252.24    113.70 o
 -10   3  16        7.28       76.73     61.93 o
  -9   3  16      350.76      357.08     99.50 o
  -8   3  16       15.11       30.52     50.63 o
  -7   3  16      120.94      186.33     62.30 o
  -6   3  16        4.25       63.87     39.21 o
  -5   3  16       99.50      117.91     57.34 o
  -4   3  16       30.07        0.00     46.17 o
  -3   3  16       78.04       60.91     58.62 o
  -2   3  16      129.09       87.63     49.26 o
  -1   3  16       86.33       92.48    109.80 o
   0   3  16        3.67       70.31     56.95 o
   1   3  16        6.06        0.00     26.46 o
   2   3  16       23.64       26.37     32.69 o
   3   3  16      253.06      292.19     56.78 o
   4   3  16      201.26      106.44     52.13 o
   5   3  16       95.69       46.24     67.62 o
 -10   4  16       25.21      128.65     87.33 o
  -9   4  16       87.26       16.51     97.74 o
  -8   4  16      129.72      138.80     67.42 o
  -7   4  16       98.49      120.60     64.89 o
  -6   4  16      173.34      110.08     81.98 o
  -5   4  16        1.99       39.05     44.53 o
  -4   4  16       42.40      187.09     72.62 o
  -3   4  16      227.98      160.04     95.68 o
  -2   4  16        0.21       82.99     49.89 o
  -1   4  16       48.46       70.67     48.85 o
   0   4  16        2.37        0.00     54.82 o
   1   4  16        3.78        0.00     49.77 o
   2   4  16      142.08      247.49     64.27 o
   3   4  16        9.71        0.00     44.07 o
  -7   5  16      109.07      328.36     93.29 o
  -6   5  16        2.54       87.76     72.65 o
  -5   5  16       30.59      171.62     68.66 o
  -4   5  16       82.03      139.09     69.74 o
  -3   5  16       37.11        0.00     67.81 o
  -2   5  16       23.15       94.39     58.09 o
  -1   5  16       46.82      127.01     59.23 o
   0   5  16       36.61      100.38     50.17 o
 -11   0  17       44.25        0.00    247.33 o
  -9   0  17       67.98       50.41     80.50 o
  -7   0  17      259.37      345.78    108.56 o
  -5   0  17      325.61      326.06     88.64 o
  -3   0  17      145.03       47.05     39.69 o
  -1   0  17       99.30      213.02     70.84 o
   1   0  17       74.65       84.75     58.58 o
   3   0  17       45.13        1.42     43.59 o
   5   0  17        0.26        6.27     75.18 o
 -12   1  17       87.33       86.51     67.80 o
 -11   1  17       13.73        0.00     40.09 o
 -10   1  17       13.48        0.00     42.63 o
  -9   1  17       43.45      177.86     62.80 o
  -8   1  17        1.42        0.00     40.24 o
  -7   1  17      168.33      168.70     56.00 o
  -6   1  17       30.29        0.00     89.09 o
  -5   1  17      315.53      336.29     60.55 o
  -4   1  17        0.84       38.36     29.53 o
  -3   1  17       57.62       34.02     31.30 o
  -2   1  17       15.59        0.00     29.63 o
  -1   1  17        1.69        0.00     28.26 o
   0   1  17        5.15       15.60     39.81 o
   1   1  17       66.52       38.80     32.28 o
   2   1  17       25.57        0.00     43.17 o
   3   1  17       87.82       74.15     34.80 o
   4   1  17        0.03        0.00     61.73 o
   5   1  17        5.89       48.13     60.14 o
 -11   2  17       28.85       12.71     46.44 o
 -10   2  17       59.27        0.00     44.71 o
  -9   2  17       51.60       70.21     48.71 o
  -8   2  17       33.51       45.82     43.79 o
  -7   2  17       10.99        0.00     69.64 o
  -6   2  17       85.31       97.64     60.92 o
  -5   2  17       72.82      218.09     53.75 o
  -4   2  17        6.65        0.00     28.80 o
  -3   2  17      237.84      315.46     63.99 o
  -2   2  17        9.65       26.89     34.55 o
  -1   2  17       21.15       71.19     38.80 o
   0   2  17      132.94       89.08     31.21 o
   1   2  17       17.65       44.88     31.83 o
   2   2  17       28.12      107.42     45.99 o
   3   2  17       11.99        0.00     41.73 o
   4   2  17        4.16        0.00     33.10 o
 -10   3  17       81.34      196.51    119.16 o
  -9   3  17        0.42        0.00     79.28 o
  -8   3  17      141.15      146.28     49.56 o
  -7   3  17        5.18       36.02     36.52 o
  -6   3  17       23.18        0.00     29.49 o
  -5   3  17       67.19       60.26     36.84 o
  -4   3  17       60.00       46.72     43.91 o
  -3   3  17      101.87       68.71     72.15 o
  -2   3  17       68.85      104.85     51.80 o
  -1   3  17       95.29      119.70     61.69 o
   0   3  17       16.22       29.59     39.72 o
   1   3  17       46.94       56.07     34.06 o
   2   3  17       18.37        0.00    106.62 o
   3   3  17       13.09        0.00     54.22 o
  -7   4  17       28.48       47.07     50.53 o
  -6   4  17       26.90       26.71     58.52 o
  -5   4  17       22.54       31.60     46.27 o
  -4   4  17        6.79       30.40     71.32 o
  -3   4  17       22.13       91.04     72.03 o
  -2   4  17        5.81       23.98     61.33 o
  -1   4  17        2.10       79.29     42.09 o
   0   4  17       31.96      107.16     54.98 o
   1   4  17        2.18       62.45     44.26 o
 -10   0  18      130.82      159.44    113.06 o
  -8   0  18      232.96      651.00    188.75 o
  -6   0  18      253.20      189.16     91.37 o
  -4   0  18      125.84       59.71     69.77 o
  -2   0  18       45.90       69.74     59.05 o
   0   0  18       35.37        4.44     75.37 o
   2   0  18       45.10       34.32     57.04 o
 -10   1  18       86.49       31.30     68.53 o
  -9   1  18        2.37        0.00     50.15 o
  -8   1  18      279.64      154.28     72.24 o
  -7   1  18        7.72        0.00     53.49 o
  -6   1  18      141.43      107.70     47.02 o
  -5   1  18       11.51        0.00     55.08 o
  -4   1  18       69.51       40.56     28.79 o
  -3   1  18       23.50       28.29     33.61 o
  -2   1  18        5.53        7.23     32.18 o
  -1   1  18       25.58        0.00     41.59 o
   0   1  18        9.43       74.39     41.88 o
   1   1  18      179.26      121.66     55.39 o
   2   1  18        8.04       37.87     40.35 o
   3   1  18       15.07       68.03     51.88 o
  -9   2  18        2.33      119.35     77.42 o
  -8   2  18      159.60      324.45     83.20 o
  -7   2  18        5.66       68.59     72.06 o
  -6   2  18       80.20        0.00    122.48 o
  -5   2  18       72.24      178.26     69.43 o
  -4   2  18       82.71      111.14     47.44 o
  -3   2  18       33.53       58.67     36.97 o
  -2   2  18       21.82        0.00     43.19 o
  -1   2  18       23.02        0.00     32.17 o
   0   2  18       22.56       79.49     53.14 o
   1   2  18        0.33        0.00     38.89 o
   2   2  18       14.93        0.00     40.14 o
  -7   3  18        6.19       16.83     48.22 o
  -6   3  18       30.94      152.79     64.34 o
  -5   3  18        3.47        0.00     42.28 o
  -4   3  18        8.44       66.86     44.05 o
  -3   3  18       69.63       38.13     48.90 o
  -2   3  18        0.26        0.00     41.45 o
  -1   3  18      137.02      169.70     47.47 o
   0   3  18       19.97        0.00     55.89 o
  -7   0  19        1.12        0.00     80.48 o
  -5   0  19        1.10      103.12    171.08 o
  -3   0  19       25.83       44.99     73.98 o
  -1   0  19       32.45       28.10     47.14 o
  -7   1  19       62.02       99.23    127.03 o
  -6   1  19      176.35      142.23     52.50 o
  -5   1  19       60.24       43.58     45.05 o
  -4   1  19        0.34        0.00     42.30 o
  -3   1  19       70.51       49.59     41.33 o
  -2   1  19       27.68       39.11     66.62 o
  -1   1  19       11.45       17.98     54.51 o
  -5   2  19        1.83        0.00     71.52 o
  -4   2  19       14.34       26.29     45.94 o
  -3   2  19        9.06       64.54     65.97 o
 
